# Supplementary material for: Designing and interpreting 4D tumour spheroid experiments
Source: Commun Biol. 2022 Jan 24;5:91. doi: 10.1038/s42003-022-03018-3 (PMC8786869; doi:10.1038/s42003-022-03018-3)
Supplement: Supplementary file 4 — Supplementary Data 1 [file 42003_2022_3018_MOESM4_ESM.xlsx]

## Sheet: Overview
	Data presented in Figures in the main manuscript are included here, focusing on the WM793b cell line.
	This data is also provided on a GitHub repository (https://github.com/ryanmurphy42/4DSpheroids_Murphy2021) together with the experimental data for the WM983b cell line and WM164 cell line, and code used to simulate the Greenspan mathematical model, perform statistical identifiability analysis and produce figures.
Figures	Comments	Filter "InitialCondition" to:	Filter "Days" to:	Use outer radius measurements on sheet "WM793b_IncuCyte_confocal_outer"	Use outer radius measurements on sheet "WM793b_confocal_necrotic"	Use outer radius measurements on sheet "WM793b_confocal_inhibited"	See sheet
1	Schematics only- no experimental data points - no data provided
2a	Experimental data -	5000	1, 3, 8, 12, 17	Yes	No	No
2b	Experimental data -	5000	1, 3, 6, 8, 10, 12, 14, 17, 19	Yes	No	No
2c	Experimental data -	5000	0, 1, 2, 3, 4, 5, 6, 7, 8, 9, 10, 11, 12, 13, 14, 15, 16, 17, 18, 19	Yes	No	No
2d	Experimental data -	5000	No filter - use all days	Yes	Yes	Yes
	Greenspan simulation -	N.A.	N.A.	N.A.	N.A.	N.A.
2e	Experimental data -	5000	No filter - use all days	Yes	Yes	Yes
	Greenspan simulation -	N.A.	N.A.	N.A.	N.A.	N.A.
2f	Experimental data -	5000	No filter - use all days	Yes	Yes	Yes
	Greenspan simulation -	N.A.	N.A.	N.A.	N.A.	N.A.
2g	Profile likelihood -	N.A.	N.A.	N.A.	N.A.	N.A.	Figure2g
2h	Profile likelihood -	N.A.	N.A.	N.A.	N.A.	N.A.	Figure2h
2i	Profile likelihood -	N.A.	N.A.	N.A.	N.A.	N.A.	Figure2i
2j	Profile likelihood -	N.A.	N.A.	N.A.	N.A.	N.A.	Figure2j
3a	Experimental data -	5000	1, 3, 8, 12, 17	Yes	Yes	No
3b	Experimental data -	5000	1, 3, 8, 12, 17	Yes	Yes	Yes
3c	Experimental data -	5000	No filter - use all days	Yes	Yes	Yes
	Greenspan simulation -	N.A.	N.A.	N.A.	N.A.	N.A.
3d	Experimental data -	5000	No filter - use all days	Yes	Yes	Yes
	Greenspan simulation -	N.A.	N.A.	N.A.	N.A.	N.A.
3e	Profile likelihood -	N.A.	N.A.	N.A.	N.A.	N.A.	Figure3e
3f	Profile likelihood -	N.A.	N.A.	N.A.	N.A.	N.A.	Figure3f
3g	Profile likelihood -	N.A.	N.A.	N.A.	N.A.	N.A.	Figure3g
3h	Profile likelihood -	N.A.	N.A.	N.A.	N.A.	N.A.	Figure3h
4a	Profile likelihood -	N.A.	N.A.	N.A.	N.A.	N.A.	Figure4a
4b	Profile likelihood -	N.A.	N.A.	N.A.	N.A.	N.A.	Figure4b
4c	Profile likelihood -	N.A.	N.A.	N.A.	N.A.	N.A.	Figure4c
4d	Profile likelihood -	N.A.	N.A.	N.A.	N.A.	N.A.	Figure4d
4e	Profile likelihood -	N.A.	N.A.	N.A.	N.A.	N.A.	Figure4e
4f	1250 Experimental data -	1250	No filter - use all days	Yes	Yes	Yes
	2500 Experimental data -	2500	No filter - use all days	Yes	Yes	Yes
	2500 Experimental data -	5000	No filter - use all days	Yes	Yes	Yes
	2500 Experimental data -	10000	No filter - use all days	Yes	Yes	Yes

## Sheet: WM793b_IncuCyte_confocal_outer
Day	InitialCondition	Radius
4	1250	122.18
4	1250	124.31
4	1250	122.99
4	1250	123.83
4	1250	128.07
4	1250	123.84
4	1250	126.25
4.5	1250	131.41
4.5	1250	126.65
4.5	1250	129.04
4.5	1250	133.39
4.5	1250	130.77
4.5	1250	130.89
4.75	1250	129.7
4.75	1250	136.93
4.75	1250	131.16
4.75	1250	134.13
5	1250	133.47
5	1250	136.69
5	1250	132.71
5	1250	132.1
5	1250	139.5
5	1250	133.32
5	1250	132.08
5.25	1250	137.48
5.25	1250	136.94
5.25	1250	137.18
5.25	1250	140.15
5.25	1250	135.43
5.25	1250	136.13
5.5	1250	134.2
5.5	1250	137.63
5.5	1250	139.22
5.5	1250	142.22
5.5	1250	141.39
5.5	1250	136.79
5.75	1250	134.16
5.75	1250	147.4
5.75	1250	144.27
5.75	1250	138.02
6	1250	136.2
6	1250	142.98
6	1250	136.39
6	1250	144.57
6	1250	148.18
6	1250	142.76
6	1250	139.25
6.25	1250	142.83
6.25	1250	143.57
6.25	1250	140.45
6.25	1250	145.6
6.25	1250	149.6
6.25	1250	144.22
6.25	1250	146.57
6.5	1250	145.44
6.5	1250	144.6
6.5	1250	142.05
6.5	1250	149.83
6.5	1250	152.98
6.5	1250	144.63
6.5	1250	149.92
6.75	1250	149.17
6.75	1250	144.85
6.75	1250	143.01
6.75	1250	149.1
6.75	1250	152.41
6.75	1250	145.46
6.75	1250	144.24
7	1250	148.4
7	1250	151.43
7	1250	146.63
7	1250	148.78
7	1250	154.8
7	1250	144.78
7	1250	149.19
7.25	1250	146.16
7.25	1250	150.13
7.25	1250	150.34
7.25	1250	145.65
7.25	1250	156.74
7.25	1250	143.81
7.25	1250	154.71
7.5	1250	147.21
7.5	1250	153.61
7.5	1250	159.78
7.5	1250	160.36
7.5	1250	159.39
7.5	1250	143.89
7.5	1250	158.72
7.75	1250	152.16
7.75	1250	156.04
7.75	1250	154.86
7.75	1250	157.54
7.75	1250	157.78
7.75	1250	146.99
7.75	1250	154.05
8	1250	155.54
8	1250	155.64
8	1250	155.44
8	1250	156.72
8	1250	158.36
8	1250	151.63
8	1250	154.52
8.25	1250	151.24
8.25	1250	153.82
8.25	1250	153.81
8.25	1250	159.09
8.25	1250	158.66
8.25	1250	151.25
8.25	1250	154.4
8.5	1250	152.1
8.5	1250	154.41
8.5	1250	153.38
8.5	1250	159.52
8.5	1250	160.85
8.5	1250	151.63
8.5	1250	153.82
8.75	1250	154.34
8.75	1250	156.45
8.75	1250	151.7
8.75	1250	157.82
8.75	1250	164.74
8.75	1250	154.71
8.75	1250	154.54
9	1250	156.97
9	1250	157.15
9	1250	155.47
9	1250	159.24
9	1250	164.88
9	1250	154.33
9	1250	155.74
9.25	1250	160.23
9.25	1250	158.01
9.25	1250	154.3
9.25	1250	161.9
9.25	1250	165.34
9.25	1250	156.74
9.25	1250	155.76
9.5	1250	157.4
9.5	1250	158.45
9.5	1250	157.77
9.5	1250	162.74
9.5	1250	166.28
9.5	1250	158.85
9.5	1250	159.52
9.75	1250	160.37
9.75	1250	156.14
9.75	1250	157.95
9.75	1250	166.39
9.75	1250	167.21
9.75	1250	160.61
9.75	1250	158.8
10	1250	162.81
10	1250	162.02
10	1250	159.12
10	1250	168.16
10	1250	169.09
10	1250	162.05
10	1250	163.61
10.25	1250	163.77
10.25	1250	165.91
10.25	1250	162.26
10.25	1250	169.91
10.25	1250	169.46
10.25	1250	164.98
10.25	1250	163.35
10.5	1250	161.91
10.5	1250	164.52
10.5	1250	162.81
10.5	1250	171.11
10.5	1250	169.07
10.5	1250	166.19
10.5	1250	162.34
10.75	1250	162.94
10.75	1250	165.1
10.75	1250	164.66
10.75	1250	174.01
10.75	1250	172.84
10.75	1250	168.23
10.75	1250	164.5
11	1250	161.16
11	1250	166.4
11	1250	156.84
11	1250	167.41
11	1250	169.95
11	1250	165.32
11	1250	162.54
11.25	1250	165.63
11.25	1250	174.44
11.25	1250	175.39
11.25	1250	182.95
11.25	1250	174.76
11.25	1250	171.99
11.25	1250	166.86
11.5	1250	168.19
11.5	1250	175.27
11.5	1250	178.2
11.5	1250	181.59
11.5	1250	172.28
11.5	1250	168.2
11.5	1250	167.36
11.75	1250	167.63
11.75	1250	173.15
11.75	1250	173.55
11.75	1250	181.07
11.75	1250	173.38
11.75	1250	169.88
11.75	1250	166.15
12	1250	167.61
12	1250	168.57
12	1250	171.69
12	1250	179.75
12	1250	174.95
12	1250	172.33
12	1250	167.57
12.25	1250	168.88
12.25	1250	169.9
12.25	1250	171.06
12.25	1250	179.65
12.25	1250	173.1
12.25	1250	173.68
12.25	1250	166.92
12.5	1250	170.29
12.5	1250	171.41
12.5	1250	170.94
12.5	1250	180.89
12.5	1250	173.05
12.5	1250	176.35
12.5	1250	167.99
12.75	1250	170.45
12.75	1250	170.34
12.75	1250	172.33
12.75	1250	182.51
12.75	1250	174.23
12.75	1250	178.5
12.75	1250	169.6
13	1250	172.41
13	1250	172.28
13	1250	173.38
13	1250	182.81
13	1250	176.87
13	1250	181.32
13	1250	169.76
13.25	1250	171.43
13.25	1250	173.54
13.25	1250	174.33
13.25	1250	182.04
13.25	1250	178.56
13.25	1250	184.56
13.25	1250	170.42
13.5	1250	172.13
13.5	1250	169.98
13.5	1250	176.55
13.5	1250	183.14
13.5	1250	179.39
13.5	1250	186.26
13.5	1250	172.21
13.75	1250	173.43
13.75	1250	174.31
13.75	1250	177.85
13.75	1250	184.99
13.75	1250	180.34
13.75	1250	188.91
13.75	1250	173.14
14	1250	174.52
14	1250	175.28
14	1250	179.47
14	1250	185.46
14	1250	182.22
14	1250	190.91
14	1250	175.78
14.25	1250	174.63
14.25	1250	179.37
14.25	1250	183.93
14.25	1250	187.71
14.25	1250	186.23
14.25	1250	197.11
14.25	1250	178.56
14.5	1250	177.37
14.5	1250	180.77
14.5	1250	186.21
14.5	1250	193.11
14.5	1250	187.85
14.5	1250	198.58
14.5	1250	179.65
14.75	1250	176.18
14.75	1250	177.87
14.75	1250	183.31
14.75	1250	191.41
14.75	1250	188.36
14.75	1250	199.77
14.75	1250	176.56
15	1250	176.24
15	1250	176.86
15	1250	183.54
15	1250	189.68
15	1250	190.78
15	1250	202.71
15	1250	177.87
15.25	1250	176.42
15.25	1250	177.38
15.25	1250	182.01
15.25	1250	187.62
15.25	1250	193.73
15.25	1250	206.06
15.25	1250	186.28
15.5	1250	180.28
15.5	1250	177.66
15.5	1250	185.03
15.5	1250	188.94
15.5	1250	196.72
15.5	1250	208.89
15.5	1250	189.94
15.75	1250	181.01
15.75	1250	178.31
15.75	1250	183.93
15.75	1250	189.84
15.75	1250	198.22
15.75	1250	211.04
15.75	1250	190.96
16	1250	181.66
16	1250	180.34
16	1250	185.91
16	1250	189.6
16	1250	200.98
16	1250	213.53
16	1250	191.03
16.25	1250	182.31
16.25	1250	181.73
16.25	1250	186.32
16.25	1250	189.96
16.25	1250	202.85
16.25	1250	215.98
16.25	1250	192.48
16.5	1250	183.29
16.5	1250	182.81
16.5	1250	187.52
16.5	1250	189.58
16.5	1250	205.23
16.5	1250	219.04
16.5	1250	194.07
16.75	1250	185.91
16.75	1250	183.91
16.75	1250	188.08
16.75	1250	190.83
16.75	1250	207.73
16.75	1250	220.19
16.75	1250	195.23
17	1250	186.53
17	1250	187.32
17	1250	188.95
17	1250	193.4
17	1250	212.38
17	1250	223.15
17	1250	199.68
17.25	1250	189.37
17.25	1250	189.36
17.25	1250	191.54
17.25	1250	196.05
17.25	1250	215.87
17.25	1250	230.83
17.25	1250	202
17.5	1250	191.68
17.5	1250	190.94
17.5	1250	194.13
17.5	1250	197.6
17.5	1250	216.6
17.5	1250	233.9
17.5	1250	202.47
17.75	1250	193.74
17.75	1250	192.41
17.75	1250	195.67
17.75	1250	198.59
17.75	1250	222.09
17.75	1250	231.35
17.75	1250	204.05
18	1250	196.46
18	1250	194.47
18	1250	197.52
18	1250	200.75
18	1250	220.69
18	1250	233.49
18	1250	204.81
18.25	1250	197
18.25	1250	195.83
18.25	1250	199.82
18.25	1250	202.93
18.25	1250	223.89
18.25	1250	236.26
18.25	1250	205.82
18.5	1250	203.98
18.5	1250	200.02
18.5	1250	200.55
18.5	1250	206.15
18.5	1250	225.13
18.5	1250	240.44
18.5	1250	216.84
18.75	1250	206.8
18.75	1250	200.54
18.75	1250	202.44
18.75	1250	207.36
18.75	1250	233.71
18.75	1250	242.32
18.75	1250	217.71
19	1250	206.86
19	1250	202.91
19	1250	205.41
19	1250	211.94
19	1250	231.21
19	1250	246.68
19	1250	221.53
19.25	1250	213.64
19.25	1250	205.21
19.25	1250	208.64
19.25	1250	214.95
19.25	1250	234.27
19.25	1250	256.14
19.25	1250	223.52
19.5	1250	218.37
19.5	1250	207.71
19.5	1250	214.11
19.5	1250	217.69
19.5	1250	237.91
19.5	1250	254.13
19.5	1250	227.26
19.75	1250	215.94
19.75	1250	212.77
19.75	1250	214.46
19.75	1250	219.58
19.75	1250	246.58
19.75	1250	264.46
19.75	1250	230.8
20	1250	220.24
20	1250	222.58
20	1250	249.01
20	1250	268.61
20	1250	233.28
20.25	1250	245.08
20.25	1250	270.69
20.25	1250	234.96
20.5	1250	253.55
20.5	1250	274.33
20.5	1250	237.29
20.75	1250	230.76
20.75	1250	220.5
20.75	1250	223.45
20.75	1250	234.08
20.75	1250	248.86
20.75	1250	278.31
20.75	1250	238.25
21	1250	228.29
21	1250	226.88
21	1250	233.46
21	1250	274.45
21	1250	240.18
21.25	1250	230.18
21.25	1250	230.92
21.25	1250	262.23
21.25	1250	276.25
21.25	1250	234.71
21.5	1250	243.23
21.5	1250	267.19
21.5	1250	283.12
21.5	1250	251.79
21.75	1250	239.1
21.75	1250	269.25
21.75	1250	283.38
21.75	1250	243.93
22	1250	240.89
22	1250	242.4
22	1250	248.55
22	1250	263.87
22	1250	289.55
22	1250	256.22
22.25	1250	251.75
22.25	1250	250.7
22.25	1250	276.14
22.25	1250	297.56
22.25	1250	257.38
22.5	1250	254.34
22.5	1250	280.71
22.5	1250	301.71
22.5	1250	261.91
22.75	1250	256.57
22.75	1250	250.45
22.75	1250	255.5
22.75	1250	255.88
22.75	1250	283.5
22.75	1250	296.6
22.75	1250	264
23	1250	258.35
23	1250	252.03
23	1250	251.09
23	1250	286.3
23	1250	301.93
23	1250	266.1
23.25	1250	260.28
23.25	1250	253.45
23.25	1250	259.92
23.25	1250	279.31
23.25	1250	303.72
23.25	1250	267.94
23.5	1250	304.87
23.5	1250	269.53
23.75	1250	305.65
23.75	1250	270.54
24	1250	309.86
24	1250	271.62
4	1250	120.27
4	1250	126.49
4	1250	126.81
4	1250	128.54
4	1250	124.1
4	1250	128.64
4	1250	125.21
4.5	1250	128.69
4.5	1250	129.79
4.5	1250	133.86
4.5	1250	127.98
4.5	1250	125.08
4.5	1250	129.65
4.5	1250	129.05
4.75	1250	130.63
4.75	1250	130.56
4.75	1250	131.75
4.75	1250	133.54
4.75	1250	127.76
4.75	1250	129.52
4.75	1250	133.79
5	1250	134.3
5	1250	133.16
5	1250	135.05
5	1250	133.8
5	1250	134.31
5	1250	132.99
5.25	1250	138.85
5.25	1250	136.75
5.25	1250	137.7
5.25	1250	140.12
5.25	1250	138.54
5.25	1250	135.74
5.25	1250	137.93
5.5	1250	140.15
5.5	1250	138.2
5.5	1250	139.18
5.5	1250	144.23
5.5	1250	138.01
5.5	1250	136.39
5.5	1250	140.65
5.75	1250	141.8
5.75	1250	136.82
5.75	1250	139.48
5.75	1250	143.54
5.75	1250	136.02
5.75	1250	136.67
5.75	1250	143.57
6	1250	142.31
6	1250	141.63
6	1250	139.9
6	1250	143.64
6	1250	139.71
6	1250	143.24
6.25	1250	144.85
6.25	1250	140.17
6.25	1250	144.11
6.25	1250	147.59
6.25	1250	147.56
6.5	1250	148.59
6.5	1250	142.97
6.5	1250	145.26
6.5	1250	148.8
6.5	1250	146.53
6.75	1250	146.2
6.75	1250	143.49
6.75	1250	145.78
6.75	1250	149.67
6.75	1250	149.11
7	1250	150.18
7	1250	141.26
7	1250	146.91
7	1250	149.84
7	1250	144.16
7	1250	145.16
7	1250	151.82
7.25	1250	148.16
7.25	1250	145.21
7.25	1250	144.77
7.25	1250	152.28
7.25	1250	140.66
7.25	1250	144.83
7.25	1250	152.82
7.5	1250	155.7
7.5	1250	146.64
7.5	1250	152.19
7.5	1250	152.69
7.5	1250	149.01
7.5	1250	147.64
7.5	1250	154.59
7.75	1250	157.73
7.75	1250	147.94
7.75	1250	146.27
7.75	1250	158.07
7.75	1250	149.42
7.75	1250	149.02
7.75	1250	157.69
8	1250	156.8
8	1250	148.54
8	1250	151.41
8	1250	161.86
8	1250	150.63
8	1250	150.08
8	1250	156.99
8.25	1250	156.74
8.25	1250	149.97
8.25	1250	150.92
8.25	1250	156.26
8.25	1250	152.72
8.25	1250	153.06
8.25	1250	156.99
8.5	1250	158.48
8.5	1250	152.89
8.5	1250	152.78
8.5	1250	156.82
8.5	1250	151.87
8.5	1250	155.96
8.5	1250	159.78
8.75	1250	156.4
8.75	1250	155.77
8.75	1250	153.35
8.75	1250	158.56
8.75	1250	154.6
8.75	1250	155.67
8.75	1250	160.77
9	1250	159.8
9	1250	156.6
9	1250	155.65
9	1250	157.83
9	1250	156.64
9	1250	156.96
9	1250	165.04
9.25	1250	158.21
9.25	1250	160.01
9.25	1250	157.87
9.25	1250	158.88
9.25	1250	157.69
9.25	1250	159.11
9.25	1250	162.78
9.5	1250	161.36
9.5	1250	162.09
9.5	1250	159.34
9.5	1250	163.2
9.5	1250	159.92
9.5	1250	162.41
9.5	1250	167.2
9.75	1250	159.1
9.75	1250	162.49
9.75	1250	161.98
9.75	1250	165.15
9.75	1250	161.03
9.75	1250	164.52
9.75	1250	166.93
10	1250	165.69
10	1250	165.3
10	1250	164.34
10	1250	168.36
10	1250	162.98
10	1250	166.07
10	1250	168.86
10.25	1250	166.44
10.25	1250	165.63
10.25	1250	164.01
10.25	1250	168.66
10.25	1250	164.58
10.25	1250	167.8
10.25	1250	168.39
10.5	1250	164.47
10.5	1250	168.27
10.5	1250	166.53
10.5	1250	170.24
10.5	1250	167.36
10.5	1250	170.16
10.5	1250	171.73
10.75	1250	165.64
10.75	1250	169.91
10.75	1250	168.34
10.75	1250	171.46
10.75	1250	169.09
10.75	1250	172.19
10.75	1250	172.52
11	1250	165.7
11	1250	169.22
11	1250	167.97
11	1250	170.12
11	1250	169.69
11	1250	174.48
11	1250	172.05
11.25	1250	170.4
11.25	1250	172.47
11.25	1250	171.65
11.25	1250	174.14
11.25	1250	172.03
11.25	1250	176.76
11.25	1250	178.24
11.5	1250	172.15
11.5	1250	174.33
11.5	1250	172.27
11.5	1250	176.02
11.5	1250	173.55
11.5	1250	178.66
11.5	1250	179.53
11.75	1250	171.27
11.75	1250	177.62
11.75	1250	175.21
11.75	1250	176.85
11.75	1250	176.63
11.75	1250	182.07
11.75	1250	177.78
12	1250	168.33
12	1250	180.3
12	1250	176.7
12	1250	176.94
12	1250	178.9
12	1250	183.19
12	1250	177.14
12.25	1250	168.79
12.25	1250	183.37
12.25	1250	179.53
12.25	1250	179.19
12.25	1250	181.2
12.25	1250	185.82
12.25	1250	178.08
12.5	1250	169.68
12.5	1250	185.26
12.5	1250	180.66
12.5	1250	181.29
12.5	1250	183.19
12.5	1250	190.2
12.5	1250	178.24
12.75	1250	170.67
12.75	1250	188.12
12.75	1250	182.81
12.75	1250	182.46
12.75	1250	185.05
12.75	1250	193.28
12.75	1250	179.25
13	1250	170.45
13	1250	188.7
13	1250	185.15
13	1250	184.91
13	1250	191.82
13	1250	196.81
13	1250	178.54
13.25	1250	174.54
13.25	1250	192.03
13.25	1250	187.64
13.25	1250	187.47
13.25	1250	190.2
13.25	1250	198.13
13.25	1250	179.56
13.5	1250	176.17
13.5	1250	194.27
13.5	1250	190.96
13.5	1250	189.86
13.5	1250	197.58
13.5	1250	201.74
13.5	1250	181.51
13.75	1250	176.61
13.75	1250	197.58
13.75	1250	193.49
13.75	1250	191.29
13.75	1250	195.03
13.75	1250	203.55
13.75	1250	182.37
14	1250	177.48
14	1250	206.53
14	1250	194.57
14	1250	193.96
14	1250	201.76
14	1250	207.54
14	1250	183.13
14.25	1250	175.65
14.25	1250	201.91
14.25	1250	197
14.25	1250	196.05
14.25	1250	202.75
14.25	1250	207.69
14.25	1250	185.03
14.5	1250	180.7
14.5	1250	204.43
14.5	1250	201.55
14.5	1250	199.04
14.5	1250	205.21
14.5	1250	212.02
14.5	1250	186.88
14.75	1250	179.77
14.75	1250	207.68
14.75	1250	201.97
14.75	1250	201.54
14.75	1250	207.64
14.75	1250	214.83
14.75	1250	186.62
15	1250	180.58
15	1250	211.97
15	1250	205.39
15	1250	204.62
15	1250	214.27
15	1250	218.85
15	1250	186.99
15.25	1250	180.8
15.25	1250	215.48
15.25	1250	212.65
15.25	1250	207.69
15.25	1250	219.6
15.25	1250	219
15.25	1250	187.57
15.5	1250	182.67
15.5	1250	221.33
15.5	1250	217.54
15.5	1250	211.13
15.5	1250	223.7
15.5	1250	222.94
15.5	1250	190.91
15.75	1250	183.8
15.75	1250	223.15
15.75	1250	214.64
15.75	1250	213.26
15.75	1250	225.78
15.75	1250	229.72
15.75	1250	201
16	1250	186.08
16	1250	228.25
16	1250	220.79
16	1250	215.13
16	1250	228.63
16	1250	231.46
16	1250	202.97
16.25	1250	187.75
16.25	1250	229.77
16.25	1250	223.61
16.25	1250	217.41
16.25	1250	231.03
16.25	1250	231.12
16.25	1250	197.43
16.5	1250	188.47
16.5	1250	233.03
16.5	1250	227.4
16.5	1250	219.64
16.5	1250	234.61
16.5	1250	234.36
16.5	1250	197.59
16.75	1250	190.22
16.75	1250	236.73
16.75	1250	231.05
16.75	1250	227.32
16.75	1250	237.33
16.75	1250	245.38
16.75	1250	201.01
17	1250	191.74
17	1250	238.81
17	1250	233.53
17	1250	224.75
17	1250	239.62
17	1250	241.55
17	1250	200.92
17.25	1250	195.63
17.25	1250	242.72
17.25	1250	239.86
17.25	1250	229.57
17.25	1250	244.83
17.25	1250	243.93
17.25	1250	204.94
17.5	1250	197.65
17.5	1250	243.87
17.5	1250	242.31
17.5	1250	231.06
17.5	1250	248.15
17.5	1250	248.25
17.5	1250	207.57
17.75	1250	198.2
17.75	1250	251.42
17.75	1250	245.1
17.75	1250	233.16
17.75	1250	248.04
17.75	1250	249.99
17.75	1250	212.03
18	1250	199.78
18	1250	247.92
18	1250	247.2
18	1250	242.23
18	1250	250.74
18	1250	252.37
18	1250	215.82
18.25	1250	202.54
18.25	1250	256.9
18.25	1250	249.98
18.25	1250	237.35
18.25	1250	254.19
18.25	1250	254.86
18.25	1250	226.72
18.5	1250	203.53
18.5	1250	252.85
18.5	1250	246.34
18.5	1250	252.2
18.5	1250	259.8
18.5	1250	227.6
18.75	1250	203.67
18.75	1250	255.63
18.75	1250	250.6
18.75	1250	262.48
18.75	1250	270.03
18.75	1250	224.48
19	1250	207.84
19	1250	260.38
19	1250	253.45
19	1250	266.54
19	1250	273.45
19	1250	232.65
19.25	1250	210.18
19.25	1250	261.27
19.25	1250	247.31
19.25	1250	267.99
19.25	1250	275.2
19.25	1250	234.49
19.5	1250	215.96
19.5	1250	267.8
19.5	1250	260.14
19.5	1250	272.66
19.5	1250	281.02
19.5	1250	234.02
19.75	1250	218.8
19.75	1250	269.28
19.75	1250	261.52
19.75	1250	275.81
19.75	1250	283.85
19.75	1250	235.01
20	1250	220.87
20	1250	280.76
20	1250	264.55
20	1250	277.85
20	1250	277.28
20	1250	237.44
20.25	1250	223.6
20.25	1250	283.1
20.25	1250	266.32
20.25	1250	280.14
20.25	1250	280.04
20.25	1250	239.39
20.5	1250	233.63
20.5	1250	277.11
20.5	1250	289.74
20.5	1250	246.36
20.75	1250	232.03
20.75	1250	280.21
20.75	1250	270.93
20.75	1250	284.16
20.75	1250	291.69
20.75	1250	248.21
21	1250	235.23
21	1250	283.49
21	1250	272.49
21	1250	285.78
21	1250	294.06
21	1250	251.16
21.25	1250	238.49
21.25	1250	293.51
21.25	1250	276.03
21.25	1250	280.66
21.25	1250	289.2
21.25	1250	298.79
21.25	1250	253.83
21.5	1250	249.41
21.5	1250	292.3
21.5	1250	281.67
21.5	1250	292.3
21.5	1250	288.8
21.5	1250	297.79
21.5	1250	257.94
21.75	1250	243.46
21.75	1250	290.84
21.75	1250	300.94
21.75	1250	299.71
21.75	1250	260
22	1250	254.06
22	1250	293.75
22	1250	287.28
22	1250	297.84
22	1250	301.5
22	1250	263.78
22.25	1250	257.27
22.25	1250	298.16
22.25	1250	289.06
22.25	1250	292.46
22.25	1250	296.53
22.25	1250	301.89
22.25	1250	267.61
22.5	1250	260.71
22.5	1250	300.31
22.5	1250	291.85
22.5	1250	303.1
22.5	1250	298.49
22.5	1250	311.04
22.5	1250	270.95
22.75	1250	262.57
22.75	1250	303.43
22.75	1250	311.34
22.75	1250	305.35
22.75	1250	271.42
23	1250	265.64
23	1250	307.2
23	1250	295.65
23	1250	298.32
23	1250	308.3
23	1250	274.81
23.25	1250	267.18
23.25	1250	309.24
23.25	1250	298.24
23.25	1250	306.83
23.25	1250	315.98
23.25	1250	276.7
23.5	1250	271.91
23.5	1250	313.32
23.5	1250	319.83
23.5	1250	283.24
23.75	1250	276.05
23.75	1250	318.11
23.75	1250	323.55
23.75	1250	287.71
24	1250	279.93
24	1250	322.2
24	1250	327.99
24	1250	290.78
4	1250	127.01
4	1250	126.82
4	1250	127.24
4	1250	125.18
4	1250	125.84
4	1250	121.56
4.5	1250	132.21
4.5	1250	131.89
4.5	1250	136.6
4.5	1250	135.6
4.5	1250	131.56
4.5	1250	130.98
4.5	1250	124.35
4.75	1250	132.3
4.75	1250	133.14
4.75	1250	135.05
4.75	1250	133.9
4.75	1250	129.89
4.75	1250	129.36
4.75	1250	126.23
5	1250	134.06
5	1250	135.77
5	1250	136.45
5	1250	139.03
5	1250	131.02
5	1250	133.65
5	1250	131.85
5.25	1250	140.18
5.25	1250	139.01
5.25	1250	138.75
5.25	1250	139.16
5.25	1250	133.07
5.25	1250	135.26
5.25	1250	134.82
5.5	1250	146.23
5.5	1250	141.16
5.5	1250	141.69
5.5	1250	140.75
5.5	1250	135.86
5.5	1250	139.58
5.5	1250	138.76
5.75	1250	145.18
5.75	1250	141.62
5.75	1250	139.2
5.75	1250	139.01
5.75	1250	135.64
5.75	1250	140.17
5.75	1250	137.8
6	1250	145.86
6	1250	141.92
6	1250	142.98
6	1250	141.65
6	1250	137.93
6	1250	143.38
6	1250	144.38
6.25	1250	150.9
6.25	1250	144.82
6.25	1250	143.13
6.25	1250	144.38
6.25	1250	140.78
6.25	1250	143.97
6.25	1250	146.35
6.5	1250	151.54
6.5	1250	146.26
6.5	1250	145.17
6.5	1250	145.72
6.5	1250	140.73
6.5	1250	145.81
6.5	1250	148.57
6.75	1250	152.69
6.75	1250	148.25
6.75	1250	146.31
6.75	1250	144.73
6.75	1250	143.28
6.75	1250	143.87
6.75	1250	146.91
7	1250	152.22
7	1250	150.62
7	1250	147.53
7	1250	146.43
7	1250	144.4
7	1250	143.74
7	1250	147.94
7.25	1250	155.83
7.25	1250	150.99
7.25	1250	146.17
7.25	1250	146.83
7.25	1250	144.06
7.25	1250	143.64
7.25	1250	147.91
7.5	1250	159.97
7.5	1250	149.95
7.5	1250	152.91
7.5	1250	147.26
7.5	1250	150.54
7.5	1250	145.8
7.5	1250	156.56
7.75	1250	160.66
7.75	1250	152.86
7.75	1250	151.45
7.75	1250	148.59
7.75	1250	149.43
7.75	1250	146.1
7.75	1250	150
8	1250	160.72
8	1250	152.46
8	1250	150.81
8	1250	152.22
8	1250	151.92
8	1250	146.06
8	1250	150.11
8.25	1250	159.42
8.25	1250	154.06
8.25	1250	152.03
8.25	1250	152.82
8.25	1250	153.32
8.25	1250	149.77
8.25	1250	148.92
8.5	1250	160.21
8.5	1250	154.18
8.5	1250	155.82
8.5	1250	154.2
8.5	1250	155.68
8.5	1250	150.2
8.5	1250	149
8.75	1250	160.8
8.75	1250	155.57
8.75	1250	156.73
8.75	1250	156
8.75	1250	156.89
8.75	1250	152.53
8.75	1250	154.16
9	1250	162.71
9	1250	157.26
9	1250	157.59
9	1250	157.95
9	1250	157.62
9	1250	153.93
9	1250	152.53
9.25	1250	164.97
9.25	1250	159.99
9.25	1250	160.25
9.25	1250	159.8
9.25	1250	160.12
9.25	1250	156.91
9.25	1250	155.94
9.5	1250	165.24
9.5	1250	162.13
9.5	1250	162.4
9.5	1250	162.08
9.5	1250	163.01
9.5	1250	157.99
9.5	1250	156.91
9.75	1250	164.64
9.75	1250	164.74
9.75	1250	163.43
9.75	1250	164.52
9.75	1250	163.11
9.75	1250	159.42
9.75	1250	160.18
10	1250	168.67
10	1250	166.7
10	1250	165.58
10	1250	167.22
10	1250	165.13
10	1250	163.31
10	1250	159.35
10.25	1250	169.56
10.25	1250	168.05
10.25	1250	167.51
10.25	1250	168.97
10.25	1250	165.1
10.25	1250	164.89
10.25	1250	161.42
10.5	1250	170.18
10.5	1250	168.24
10.5	1250	168.85
10.5	1250	170.26
10.5	1250	168.12
10.5	1250	166.09
10.5	1250	160.92
10.75	1250	173.28
10.75	1250	170.28
10.75	1250	169.8
10.75	1250	171.74
10.75	1250	170.88
10.75	1250	166.97
10.75	1250	161.43
11	1250	169.92
11	1250	171.48
11	1250	170.78
11	1250	172.66
11	1250	169.68
11	1250	168.47
11	1250	161.94
11.25	1250	176.37
11.25	1250	173.6
11.25	1250	173.74
11.25	1250	174.44
11.25	1250	172.23
11.25	1250	171.49
11.25	1250	165.7
11.5	1250	179.77
11.5	1250	176.47
11.5	1250	174.86
11.5	1250	176.97
11.5	1250	173.76
11.5	1250	173.63
11.5	1250	166.94
11.75	1250	178.8
11.75	1250	178.79
11.75	1250	177.28
11.75	1250	179.81
11.75	1250	178.16
11.75	1250	175.86
11.75	1250	169.68
12	1250	178.19
12	1250	181.74
12	1250	180.77
12	1250	182.41
12	1250	183.25
12	1250	179.16
12	1250	167.06
12.25	1250	178.16
12.25	1250	183.98
12.25	1250	183.59
12.25	1250	185.73
12.25	1250	187.39
12.25	1250	181.75
12.25	1250	169.48
12.5	1250	179.65
12.5	1250	186.63
12.5	1250	186.74
12.5	1250	190.5
12.5	1250	187.13
12.5	1250	184.75
12.5	1250	171.8
12.75	1250	179.77
12.75	1250	188.89
12.75	1250	191.47
12.75	1250	192.83
12.75	1250	189.91
12.75	1250	187.72
12.75	1250	171.68
13	1250	181.52
13	1250	191.28
13	1250	192.95
13	1250	195.48
13	1250	192.45
13	1250	190.03
13	1250	171.84
13.25	1250	182.45
13.25	1250	193.45
13.25	1250	195.42
13.25	1250	198.85
13.25	1250	195.85
13.25	1250	191.76
13.25	1250	172.49
13.5	1250	183.52
13.5	1250	195.95
13.5	1250	197.79
13.5	1250	200.57
13.5	1250	199.38
13.5	1250	193.68
13.5	1250	174.25
13.75	1250	184.29
13.75	1250	199.04
13.75	1250	200.2
13.75	1250	203.47
13.75	1250	201.51
13.75	1250	195.67
13.75	1250	176.65
14	1250	183.53
14	1250	201.77
14	1250	203.56
14	1250	207.18
14	1250	208.17
14	1250	199.5
14	1250	178.71
14.25	1250	184.77
14.25	1250	201.8
14.25	1250	202.63
14.25	1250	207.35
14.25	1250	205.33
14.25	1250	200.91
14.25	1250	180.93
14.5	1250	185.46
14.5	1250	205.22
14.5	1250	208.86
14.5	1250	211.91
14.5	1250	210.82
14.5	1250	203.21
14.5	1250	182.14
14.75	1250	186.33
14.75	1250	206.89
14.75	1250	209.54
14.75	1250	212.88
14.75	1250	211.09
14.75	1250	209.95
14.75	1250	183.09
15	1250	189.04
15	1250	210.38
15	1250	213.25
15	1250	217.36
15	1250	215.44
15	1250	210.69
15	1250	184.59
15.25	1250	191.61
15.25	1250	213.4
15.25	1250	217.06
15.25	1250	219.31
15.25	1250	218.03
15.25	1250	213.19
15.25	1250	186.89
15.5	1250	194.63
15.5	1250	217.42
15.5	1250	222.42
15.5	1250	223.78
15.5	1250	222.14
15.5	1250	219.3
15.5	1250	190.12
15.75	1250	195.67
15.75	1250	221.01
15.75	1250	224.37
15.75	1250	226.89
15.75	1250	225.92
15.75	1250	220.54
15.75	1250	191.27
16	1250	197.2
16	1250	226.62
16	1250	227.03
16	1250	228.6
16	1250	228.68
16	1250	224.13
16	1250	195.03
16.25	1250	198.98
16.25	1250	229.68
16.25	1250	236.04
16.25	1250	230.95
16.25	1250	230.8
16.25	1250	226.42
16.25	1250	195.82
16.5	1250	202.21
16.5	1250	227.54
16.5	1250	238.04
16.5	1250	239.54
16.5	1250	233.86
16.5	1250	228.14
16.5	1250	198.56
16.75	1250	203.54
16.75	1250	230.11
16.75	1250	239.24
16.75	1250	241.85
16.75	1250	235.8
16.75	1250	235.8
16.75	1250	198.32
17	1250	208.11
17	1250	233.76
17	1250	241.94
17	1250	244.95
17	1250	237.89
17	1250	238.15
17	1250	200.92
17.25	1250	209.4
17.25	1250	244.35
17.25	1250	247.31
17.25	1250	251.35
17.25	1250	242.57
17.25	1250	236.34
17.25	1250	207.28
17.5	1250	212.8
17.5	1250	240.7
17.5	1250	250.61
17.5	1250	253.37
17.5	1250	244.55
17.5	1250	241.55
17.5	1250	208.97
17.75	1250	211.25
17.75	1250	243.14
17.75	1250	253.79
17.75	1250	256.3
17.75	1250	254.67
17.75	1250	249.11
17.75	1250	209.52
18	1250	213.41
18	1250	246.15
18	1250	256.44
18	1250	251.67
18	1250	249.37
18	1250	252.13
18	1250	211.75
18.25	1250	213.84
18.25	1250	248.36
18.25	1250	259.66
18.25	1250	262.26
18.25	1250	252.63
18.25	1250	246.73
18.25	1250	214.79
18.5	1250	224.82
18.5	1250	253.1
18.5	1250	253.72
18.5	1250	259.29
18.5	1250	255.46
18.5	1250	256.42
18.5	1250	228.91
18.75	1250	226.87
18.75	1250	255.95
18.75	1250	264.89
18.75	1250	262.01
18.75	1250	260.92
18.75	1250	260.11
18.75	1250	223.13
19	1250	230.43
19	1250	266.46
19	1250	268.63
19	1250	273.75
19	1250	270.53
19	1250	267.29
19	1250	234.03
19.25	1250	232.92
19.25	1250	261.64
19.25	1250	270.15
19.25	1250	275.63
19.25	1250	265.43
19.25	1250	269.49
19.25	1250	235.35
19.5	1250	237.29
19.5	1250	273.61
19.5	1250	275.66
19.5	1250	281.11
19.5	1250	270.37
19.5	1250	265.08
19.5	1250	234.36
19.75	1250	238.88
19.75	1250	276.86
19.75	1250	278.09
19.75	1250	281.55
19.75	1250	270.18
19.75	1250	267.43
19.75	1250	243.39
20	1250	240.3
20	1250	272.8
20	1250	281.47
20	1250	283.33
20	1250	280.85
20	1250	278.49
20	1250	245.73
20.25	1250	242
20.25	1250	274.84
20.25	1250	284.47
20.25	1250	285.9
20.25	1250	284.17
20.25	1250	280.63
20.25	1250	247.38
20.5	1250	244.1
20.5	1250	276.81
20.5	1250	286.13
20.5	1250	288.83
20.5	1250	286.44
20.5	1250	275.51
20.5	1250	249.52
20.75	1250	245.4
20.75	1250	285.36
20.75	1250	290.39
20.75	1250	290.16
20.75	1250	288.27
20.75	1250	277.49
20.75	1250	250.95
21	1250	246.92
21	1250	287.92
21	1250	286.12
21	1250	292.94
21	1250	290.82
21	1250	288.72
21	1250	252.66
21.25	1250	248.86
21.25	1250	284.62
21.25	1250	290.3
21.25	1250	295.32
21.25	1250	292.4
21.25	1250	292.03
21.25	1250	255.06
21.5	1250	258.55
21.5	1250	292.78
21.5	1250	292.5
21.5	1250	298.36
21.5	1250	295.25
21.5	1250	295.49
21.5	1250	260.28
21.75	1250	259.38
21.75	1250	287.22
21.75	1250	302.06
21.75	1250	301.64
21.75	1250	292.75
21.75	1250	297.98
21.75	1250	262.85
22	1250	262.04
22	1250	290.68
22	1250	299.03
22	1250	303.9
22	1250	293.54
22	1250	302.48
22	1250	265.58
22.25	1250	264.94
22.25	1250	295.71
22.25	1250	300.76
22.25	1250	299.22
22.25	1250	297
22.25	1250	295.27
22.25	1250	267.47
22.5	1250	268.7
22.5	1250	295.9
22.5	1250	304.83
22.5	1250	307.6
22.5	1250	300.18
22.5	1250	301.77
22.5	1250	268.64
22.75	1250	268.97
22.75	1250	305.31
22.75	1250	307.33
22.75	1250	300.12
22.75	1250	298.89
22.75	1250	308.42
22.75	1250	275.42
23	1250	270.13
23	1250	307.12
23	1250	310.37
23	1250	301.89
23	1250	300.38
23	1250	305.41
23	1250	271.71
23.25	1250	272.28
23.25	1250	309.29
23.25	1250	312.46
23.25	1250	305.68
23.25	1250	309.89
23.25	1250	312.24
23.25	1250	279.09
23.5	1250	277.27
23.5	1250	306.12
23.5	1250	318.08
23.5	1250	310.28
23.5	1250	305.49
23.5	1250	309.82
23.5	1250	280.05
23.75	1250	281.83
23.75	1250	313.41
23.75	1250	324.59
23.75	1250	312.45
23.75	1250	307.25
23.75	1250	312.75
23.75	1250	281.4
24	1250	286.99
24	1250	318.68
24	1250	329.69
24	1250	319.07
24	1250	316.09
24	1250	313.37
24	1250	281.79
4	2500	143.66
4	2500	142.51
4	2500	144.39
4	2500	145.38
4	2500	147.67
4	2500	145.27
4	2500	153.04
4	2500	151.28
4.5	2500	147.96
4.5	2500	147.45
4.5	2500	147.96
4.5	2500	147.68
4.5	2500	151.36
4.5	2500	148.14
4.5	2500	159.06
4.75	2500	149.71
4.75	2500	146.31
4.75	2500	148.37
4.75	2500	149.18
4.75	2500	151.18
4.75	2500	148.82
4.75	2500	157.39
5	2500	152.23
5	2500	146.38
5	2500	149.34
5	2500	151.42
5	2500	152.73
5	2500	150.4
5	2500	159.03
5.25	2500	154.59
5.25	2500	151.47
5.25	2500	151.27
5.25	2500	153.11
5.25	2500	154.54
5.25	2500	151.97
5.25	2500	158.17
5.5	2500	155.65
5.5	2500	151.83
5.5	2500	152.53
5.5	2500	156.07
5.5	2500	156.19
5.5	2500	155.58
5.5	2500	161.86
5.75	2500	155.35
5.75	2500	154.73
5.75	2500	155.13
5.75	2500	156.19
5.75	2500	157.06
5.75	2500	158.73
5.75	2500	164.83
6	2500	161.14
6	2500	156.42
6	2500	157.39
6	2500	157.62
6	2500	157.33
6	2500	158.88
6	2500	168.62
6.25	2500	162.21
6.25	2500	158.8
6.25	2500	161.21
6.25	2500	159.05
6.25	2500	159
6.25	2500	160.19
6.25	2500	170.24
6.5	2500	163.35
6.5	2500	158.45
6.5	2500	162.87
6.5	2500	160.8
6.5	2500	162.52
6.5	2500	161.94
6.5	2500	168.87
6.75	2500	162.31
6.75	2500	160.41
6.75	2500	163.07
6.75	2500	161.95
6.75	2500	164.62
6.75	2500	163.31
6.75	2500	170.34
7	2500	162.03
7	2500	163.07
7	2500	165.3
7	2500	163.82
7	2500	167.34
7	2500	163.95
7	2500	173.36
7.25	2500	163.57
7.25	2500	164
7.25	2500	163.91
7.25	2500	166.87
7.25	2500	170.64
7.25	2500	169.65
7.25	2500	167.22
7.25	2500	173.36
7.5	2500	167.16
7.5	2500	162.5
7.5	2500	165.69
7.5	2500	166
7.5	2500	169.86
7.5	2500	167.44
7.5	2500	170.3
7.5	2500	178.44
7.75	2500	167.19
7.75	2500	164.37
7.75	2500	168.49
7.75	2500	169.23
7.75	2500	171.88
7.75	2500	169.3
7.75	2500	171
7.75	2500	180.46
8	2500	167.53
8	2500	168.06
8	2500	169.21
8	2500	171.29
8	2500	174.71
8	2500	171.49
8	2500	172.64
8	2500	179.71
8.25	2500	168.48
8.25	2500	168.9
8.25	2500	172.5
8.25	2500	174.2
8.25	2500	176.17
8.25	2500	173.15
8.25	2500	176.08
8.25	2500	180.11
8.5	2500	170.77
8.5	2500	172.22
8.5	2500	174.44
8.5	2500	176.11
8.5	2500	178.99
8.5	2500	175.02
8.5	2500	177.26
8.5	2500	179.65
8.75	2500	174.21
8.75	2500	174.84
8.75	2500	176.64
8.75	2500	178.58
8.75	2500	181.2
8.75	2500	177.7
8.75	2500	179.52
8.75	2500	179.7
9	2500	174.83
9	2500	178.76
9	2500	178.95
9	2500	181.56
9	2500	182.98
9	2500	180.91
9	2500	181.41
9	2500	180.64
9.25	2500	176.52
9.25	2500	179.16
9.25	2500	181.32
9.25	2500	184.04
9.25	2500	185.71
9.25	2500	184.07
9.25	2500	183.19
9.25	2500	182.42
9.5	2500	178.16
9.5	2500	181.1
9.5	2500	185.28
9.5	2500	186.8
9.5	2500	188
9.5	2500	186.33
9.5	2500	187.71
9.5	2500	184.66
9.75	2500	180.38
9.75	2500	181.69
9.75	2500	187.68
9.75	2500	188.54
9.75	2500	190.42
9.75	2500	189.33
9.75	2500	189.4
9.75	2500	186.35
10	2500	181.46
10	2500	183.95
10	2500	189.95
10	2500	191.35
10	2500	192.57
10	2500	193.3
10	2500	192.26
10	2500	187.99
10.25	2500	184.95
10.25	2500	186.57
10.25	2500	192.5
10.25	2500	193.11
10.25	2500	194.96
10.25	2500	194.42
10.25	2500	193.93
10.25	2500	187.98
10.5	2500	185.74
10.5	2500	189.78
10.5	2500	195.64
10.5	2500	194.96
10.5	2500	196.63
10.5	2500	198.37
10.5	2500	196.52
10.5	2500	189.58
10.75	2500	187.92
10.75	2500	192.87
10.75	2500	197.02
10.75	2500	197.86
10.75	2500	198.7
10.75	2500	202.24
10.75	2500	198.43
10.75	2500	192.01
11	2500	188.18
11	2500	195.11
11	2500	197.79
11	2500	201.15
11	2500	200.67
11	2500	200.92
11	2500	200.27
11	2500	192.75
11.25	2500	190.04
11.25	2500	198.43
11.25	2500	206.1
11.25	2500	202.88
11.25	2500	205.02
11.25	2500	204.51
11.25	2500	204.5
11.25	2500	195.08
11.5	2500	191.66
11.5	2500	200.61
11.5	2500	204.64
11.5	2500	204.8
11.5	2500	207.69
11.5	2500	206.89
11.5	2500	206.95
11.5	2500	196.84
11.75	2500	195.29
11.75	2500	203.53
11.75	2500	207.31
11.75	2500	211.78
11.75	2500	210.8
11.75	2500	214.68
11.75	2500	210.3
11.75	2500	198.95
12	2500	198.44
12	2500	208.45
12	2500	210.3
12	2500	210.64
12	2500	213.92
12	2500	212.92
12	2500	212.93
12	2500	202.13
12.25	2500	201.59
12.25	2500	209.78
12.25	2500	213.29
12.25	2500	213.38
12.25	2500	219.62
12.25	2500	216.58
12.25	2500	217.97
12.25	2500	203.31
12.5	2500	204.19
12.5	2500	219.11
12.5	2500	223.02
12.5	2500	218.97
12.5	2500	224.49
12.5	2500	219.34
12.5	2500	221.66
12.5	2500	206.13
12.75	2500	207.1
12.75	2500	216.48
12.75	2500	227.5
12.75	2500	219.38
12.75	2500	222.48
12.75	2500	222.28
12.75	2500	220.96
12.75	2500	208.41
13	2500	207.38
13	2500	219.16
13	2500	227.69
13	2500	223.77
13	2500	225.95
13	2500	225.39
13	2500	227.08
13	2500	211.44
13.25	2500	209.54
13.25	2500	220.49
13.25	2500	228.29
13.25	2500	225.08
13.25	2500	228.52
13.25	2500	227.33
13.25	2500	226.07
13.25	2500	213.66
13.5	2500	216.77
13.5	2500	224.12
13.5	2500	229.51
13.5	2500	228.53
13.5	2500	231.08
13.5	2500	229.84
13.5	2500	232.71
13.5	2500	219.48
13.75	2500	214.07
13.75	2500	225.88
13.75	2500	232.33
13.75	2500	238.78
13.75	2500	233.88
13.75	2500	234.89
13.75	2500	233.06
13.75	2500	221.63
14	2500	216.56
14	2500	236.09
14	2500	235.6
14	2500	233.52
14	2500	237.32
14	2500	238.06
14	2500	235.82
14	2500	225.57
14.25	2500	220.32
14.25	2500	238.59
14.25	2500	235.82
14.25	2500	235.87
14.25	2500	238.67
14.25	2500	245.36
14.25	2500	240.57
14.25	2500	232.21
14.5	2500	224.02
14.5	2500	241.03
14.5	2500	244.6
14.5	2500	241.56
14.5	2500	243.26
14.5	2500	244.31
14.5	2500	245.64
14.5	2500	230.24
14.75	2500	224.3
14.75	2500	244.41
14.75	2500	242.9
14.75	2500	243.81
14.75	2500	249.31
14.75	2500	246.27
14.75	2500	251.17
14.75	2500	229.98
15	2500	227.74
15	2500	244.14
15	2500	246.14
15	2500	249.05
15	2500	248.9
15	2500	249.54
15	2500	249.9
15	2500	232.71
15.25	2500	230.09
15.25	2500	252.8
15.25	2500	249.77
15.25	2500	259.25
15.25	2500	257.83
15.25	2500	252.27
15.25	2500	259.28
15.25	2500	243.19
15.5	2500	242.8
15.5	2500	249.01
15.5	2500	253.19
15.5	2500	254.16
15.5	2500	256.86
15.5	2500	256.35
15.5	2500	265.21
15.5	2500	244.1
15.75	2500	235.19
15.75	2500	251.62
15.75	2500	256.39
15.75	2500	257.73
15.75	2500	257.19
15.75	2500	258.43
15.75	2500	267.12
15.75	2500	246.58
16	2500	238.5
16	2500	254.32
16	2500	259.08
16	2500	260.23
16	2500	264.77
16	2500	261.64
16	2500	261.46
16	2500	249.64
16.25	2500	241.07
16.25	2500	258.26
16.25	2500	262.73
16.25	2500	262.37
16.25	2500	266.18
16.25	2500	273.13
16.25	2500	272.85
16.25	2500	246.44
16.5	2500	243.93
16.5	2500	261.08
16.5	2500	264.67
16.5	2500	265.68
16.5	2500	264.3
16.5	2500	267.29
16.5	2500	270.22
16.5	2500	255.39
16.75	2500	246.79
16.75	2500	267.16
16.75	2500	275.65
16.75	2500	267.01
16.75	2500	275.55
16.75	2500	269.47
16.75	2500	271.53
16.75	2500	253.88
17	2500	248.72
17	2500	265.53
17	2500	270.02
17	2500	270.96
17	2500	271.54
17	2500	280.44
17	2500	281.19
17	2500	259.56
17.25	2500	261.85
17.25	2500	268.88
17.25	2500	273.06
17.25	2500	275.81
[truncated: 5,807 more rows]

## Sheet: WM793b_confocal_necrotic
Day	InitialCondition	Radius
10	10000	77.749
10	10000	75.47
10	10000	46.859
10	2500	0
10	2500	0
10	2500	0
10	2500	0
10	2500	0
10	5000	0
10	5000	0
10	5000	0
10	5000	0
10	5000	0
12	10000	135.55
12	10000	102.13
12	10000	116.44
12	10000	108.89
12	10000	95.287
12	2500	0
12	2500	0
12	2500	0
12	2500	0
12	5000	0
12	5000	0
12	5000	0
12	5000	55.307
12	5000	0
21	2500	65.725
21	2500	147.65
21	2500	163.04
21	2500	148.74
21	5000	218.17
21	5000	205.43
21	5000	220.71
24	10000	293.1
24	10000	261.3
24	10000	309.65
24	10000	293.74
24	10000	306.29
24	10000	280.32
24	10000	285.7
24	10000	235.09
24	2500	217.31
24	2500	208.75
24	2500	238.55
24	2500	234.76
24	2500	212.05
24	2500	186.4
24	2500	234.82
24	2500	216.53
24	2500	213.12
24	2500	189.38
24	2500	227.21
24	5000	271.72
24	5000	241.09
24	5000	267.6
24	5000	280.89
24	5000	252.89
24	5000	235.17
24	5000	282.17
24	5000	287.49
24	5000	239.48
7	10000	0
7	10000	0
7	10000	0
7	10000	0
7	10000	0
7	10000	0
7	10000	29.835
7	10000	0
7	10000	0
7	10000	0
7	10000	34.569
7	2500	0
7	2500	0
7	2500	0
7	2500	0
7	2500	0
7	2500	0
7	2500	0
7	2500	0
7	2500	0
7	2500	0
7	5000	0
7	5000	0
7	5000	0
7	5000	0
7	5000	0
7	5000	0
7	5000	0
7	5000	0
7	5000	0
7	5000	0
7	5000	0
7	5000	0
7	5000	0
7	5000	0
10	10000	39.108
10	10000	95.968
10	10000	78.823
10	1250	0
10	1250	0
10	1250	0
10	1250	0
10	1250	0
10	1250	0
10	1250	0
10	2500	0
10	2500	0
10	2500	0
10	5000	0
10	5000	0
10	5000	0
10	5000	0
14	10000	134.99
14	10000	145.12
14	10000	150.86
14	10000	139.68
14	10000	129.3
14	10000	127.48
14	10000	141.35
14	1250	0
14	1250	0
14	1250	0
14	1250	0
14	2500	0
14	2500	0
14	2500	0
14	2500	0
14	5000	54.609
14	5000	91.313
14	5000	77.372
14	5000	87.296
21	10000	215.72
21	10000	226.52
21	10000	198.71
21	10000	210.05
21	10000	211.17
21	1250	38.64
21	1250	0
21	1250	78.344
21	2500	125.64
21	2500	59.36
21	2500	138.01
21	2500	148.12
21	2500	0
21	2500	146.08
21	2500	140.98
21	5000	202.57
21	5000	184.7
21	5000	199.89
16	10000	176.09
16	10000	144.16
16	10000	165.89
16	10000	158.58
16	10000	171.88
16	10000	158.73
16	10000	157.7
16	10000	157.72
16	1250	0
16	1250	0
16	1250	0
16	1250	0
16	1250	0
16	1250	0
16	1250	30.301
16	1250	0
16	2500	0
16	2500	34.583
16	2500	0
16	2500	56.11
16	2500	54.55
16	2500	41.742
16	5000	133.68
16	5000	138.63
16	5000	132.33
16	5000	138.07
16	5000	165.41
16	5000	123.51
16	5000	146.51
16	5000	144.49
3	5000	0
3	5000	0
3	5000	0
3	5000	0
3	5000	0
3	5000	0
3	5000	0
4	10000	0
4	10000	0
4	10000	0
4	10000	0
4	10000	0
4	10000	0
4	10000	0
4	5000	0
4	5000	0
4	5000	0
4	5000	0
4	5000	0
4	5000	0
4	5000	0
4	5000	0
5	10000	0
5	10000	0
5	10000	0
5	10000	0
5	10000	0
5	10000	0
5	10000	0
5	10000	0
5	10000	0
5	10000	0
5	10000	0
5	5000	0
5	5000	0
5	5000	0
5	5000	0
5	5000	0
5	5000	0
5	5000	0
5	5000	0
18	10000	192.18
18	10000	187.14
18	10000	181.91
18	10000	202.23
18	10000	189.08
18	10000	163.04
18	10000	158.88
18	10000	202.57
18	10000	200.49
18	10000	206.57
18	10000	196.12
18	10000	170.19
18	10000	194.61
18	1250	0
18	1250	0
18	1250	36.493
18	1250	0
18	1250	0
18	1250	0
18	1250	0
18	1250	0
18	1250	0
18	1250	0
18	1250	0
18	1250	0
18	1250	0
18	1250	42.07
18	1250	50.535
18	2500	93.765
18	2500	96.785
18	2500	79.846
18	2500	82.797
18	2500	105.57
18	2500	92.583
18	2500	109.31
18	2500	98.61
18	2500	91.076
18	2500	93.123
18	2500	119.76
18	5000	179.33
18	5000	118
18	5000	171.8
18	5000	161.93
18	5000	176.48
18	5000	157.8
18	5000	160.66
18	5000	142.44
18	5000	162.6
18	5000	168.53
18	5000	154.16
18	5000	167.72
18	5000	171.95
18	5000	166.18
4	2500	0
4	2500	0
4	2500	0
4	2500	0
4	2500	0
5	1250	0
5	1250	0
5	1250	0
5	1250	0
5	2500	0
5	2500	0
5	2500	0
5	2500	0
5	2500	0
5	2500	0
5	2500	0
5	2500	0
5	2500	0
5	2500	0
16	10000	107.87
16	10000	135.12
16	10000	169.84
16	1250	0
16	1250	0
16	1250	0
16	1250	0
16	2500	0
16	2500	0
16	2500	26.126
16	2500	0
16	2500	0
16	2500	26.145
16	5000	121.68
16	5000	134.25
16	5000	95.264
16	5000	146.57
21	1250	56.119
21	1250	79.389
21	1250	53.292
21	1250	0
21	1250	72.908
21	1250	53.222
21	1250	43.024
21	1250	81.495
21	2500	165.56
21	2500	146.53
21	2500	135.63
21	2500	52.003
21	5000	124.24
21	5000	178.69
21	5000	213.6
21	5000	220.4
21	5000	197.32
21	5000	206.4
21	5000	231.23
21	5000	226.09
24	10000	283.21
24	10000	282.9
24	10000	248.13
24	10000	279.09
24	10000	244.89
24	10000	280.45
24	10000	270.96
24	10000	259.77
24	10000	261.11
24	10000	271.19
24	10000	300.11
24	10000	304.31
24	1250	171.74
24	1250	104.13
24	1250	208.75
24	1250	206.4
24	1250	163.32
24	1250	64.219
24	1250	209.07
24	1250	96.904
24	1250	217.18
24	1250	204.99
24	1250	189.31
24	1250	162.08
24	2500	243.41
24	2500	227.1
24	2500	187.95
24	2500	229.44
24	2500	226.49
24	2500	160.85
24	2500	233.3
24	2500	218.29
24	2500	217.84
24	2500	212.86
24	2500	184.85
24	2500	222.18
24	5000	249.27
24	5000	272.84
24	5000	310.26
24	5000	265
24	5000	264.66
24	5000	256.09
24	5000	273.35
24	5000	253.27
24	5000	246.39
24	5000	272.3
24	5000	232.7
24	5000	245.55
10	10000	0
10	10000	87.611
10	10000	92.181
10	10000	93.213
10	10000	66.521
10	10000	83.365
10	10000	60.735
10	10000	70.849
10	10000	81.111
10	10000	49.319
10	10000	74.809
10	10000	0
10	10000	87.284
10	10000	45.203
10	10000	81.428
10	10000	94.902
10	10000	84.111
10	10000	87.29
10	10000	89.116
10	2500	0
10	2500	0
10	2500	0
10	2500	0
10	2500	0
10	2500	0
10	2500	0
10	2500	0
10	2500	0
10	2500	0
10	2500	0
10	2500	0
10	2500	0
10	2500	0
10	2500	0
10	2500	0
10	2500	0
10	2500	0
10	2500	0
10	2500	0
10	5000	0
10	5000	0
10	5000	0
10	5000	0
10	5000	0
10	5000	0
10	5000	0
10	5000	0
10	5000	0
10	5000	0
10	5000	0
10	5000	0
10	5000	0
10	5000	0
10	5000	0
10	5000	0
12	10000	81.407
12	10000	110.69
12	10000	112.92
12	10000	113.19
12	10000	111.01
12	10000	116.59
12	10000	112.69
12	10000	106.38
12	10000	105.74
12	10000	78.758
12	10000	107.78
12	10000	105.18
12	10000	116.36
12	10000	118.63
12	10000	123.08
12	10000	102.91
12	10000	110.23
12	10000	116.47
12	1250	0
12	1250	0
12	1250	0
12	1250	0
12	1250	0
12	1250	0
12	1250	0
12	1250	0
12	1250	0
12	1250	0
12	1250	0
12	1250	0
12	2500	0
12	2500	0
12	2500	0
12	2500	0
12	2500	0
12	2500	0
12	2500	0
12	2500	0
12	2500	0
12	2500	0
12	2500	0
12	2500	0
12	2500	0
12	2500	0
12	2500	0
12	2500	0
12	2500	0
12	2500	0
12	2500	0
12	2500	0
12	2500	0
12	2500	0
12	2500	0
12	5000	0
12	5000	0
12	5000	0
12	5000	0
12	5000	0
12	5000	0
12	5000	0
12	5000	0
12	5000	0
12	5000	0
12	5000	0
12	5000	0
12	5000	0
12	5000	43.805
12	5000	31.736
14	10000	124.29
14	10000	148.55
14	10000	111.09
14	10000	147.74
14	10000	156.89
14	10000	141.32
14	10000	149.95
14	10000	118.64
14	1250	0
14	1250	0
14	1250	0
14	1250	0
14	2500	0
14	2500	0
14	2500	0
14	2500	0
14	2500	0
14	2500	0
14	2500	0
14	2500	0
14	2500	0
14	2500	0
14	2500	0
14	2500	0
14	2500	0
14	2500	0
14	2500	0
14	5000	69.923
14	5000	79.134
14	5000	83.903
14	5000	95.552
14	5000	86.464
14	5000	84.167
14	5000	101.87
14	5000	67.878
14	5000	85.457
14	5000	0
14	5000	73.248
14	5000	94.21
14	5000	90.412
14	5000	97.231
14	5000	110.28
14	5000	99.441
14	5000	49.74
16	10000	136.94
16	10000	140.02
16	10000	141.21
16	10000	132.07
16	10000	133.56
16	10000	111.97
16	2500	0
16	2500	0
16	2500	0
16	2500	0
16	2500	0
16	2500	0
16	5000	108.64
16	5000	117.55
16	5000	113.56
16	5000	73.335
16	5000	113.33
16	5000	104.63
16	5000	118.66
18	10000	161.3
18	10000	191.51
18	10000	141.81
18	10000	156.83
18	10000	180.01
18	10000	99.204
18	10000	181.11
18	10000	182.04
18	2500	106.97
18	2500	27.394
18	2500	70.654
18	2500	0
18	2500	83.147
18	2500	70.577
18	2500	95.465
18	2500	79.33
18	5000	155.36
18	5000	146.09
18	5000	94.184
18	5000	165.07
18	5000	163.64
18	5000	156.68
18	5000	150.79
18	5000	136.95
4	5000	0
4	5000	0
4	5000	0
4	5000	0
5	10000	0
5	5000	0
5	5000	0
5	5000	0
7	10000	0
7	10000	40.866
7	10000	31.829
7	10000	30.752
7	10000	0
7	10000	30.816
7	10000	39.489
7	2500	0
7	2500	0
7	2500	0
7	2500	0
7	2500	0
7	2500	0
7	2500	0
7	2500	0
7	2500	0
7	2500	0
7	2500	0
7	2500	0
7	5000	0
7	5000	0
7	5000	0
7	5000	0
7	5000	0
7	5000	0
7	5000	0
7	5000	0
7	5000	0
24	1250	69.659
24	1250	151.32
24	1250	182.71
24	1250	52.6
24	1250	63.013
24	1250	43.962
24	1250	128.73
24	1250	133.24
24	1250	188.65
24	1250	66.243
3	10000	0
3	10000	0
3	10000	0
3	10000	0
3	10000	0
3	10000	0
3	1250	0
3	1250	0
3	1250	0
3	1250	0
3	2500	0
3	2500	0
3	2500	0
3	2500	0
3	2500	0
3	2500	0
3	2500	0
3	2500	0
3	2500	0
3	5000	0
3	5000	0
3	5000	0
4	1250	0
4	1250	0
4	1250	0
4	1250	0
4	1250	0
7	1250	0
7	1250	0
7	1250	0
7	1250	0
7	1250	0

## Sheet: WM793b_confocal_inhibited
Day	InitialCondition	Radius
10	10000	210.64
10	10000	214.01
10	10000	188.62
10	2500	0
10	2500	28.601
10	2500	11.156
10	2500	28.344
10	2500	0
10	5000	192.54
10	5000	94.237
10	5000	190.31
10	5000	128.15
10	5000	129.85
12	10000	264.58
12	10000	230.07
12	10000	247.98
12	10000	237.65
12	10000	235.44
12	2500	42.142
12	2500	5.9249
12	2500	117.33
12	2500	117.29
12	5000	156.86
12	5000	173.56
12	5000	193.99
12	5000	221.51
12	5000	184.93
21	2500	193.09
21	2500	264.26
21	2500	280.65
21	2500	261.07
21	5000	289.06
21	5000	281.41
21	5000	297.32
24	10000	332.15
24	10000	300.8
24	10000	343.01
24	10000	331.25
24	10000	335.54
24	10000	309.97
24	10000	313.77
24	10000	259.38
24	2500	299.68
24	2500	281.96
24	2500	306.7
24	2500	312.1
24	2500	289.74
24	2500	281.53
24	2500	310.77
24	2500	291.04
24	2500	292.41
24	2500	290.02
24	2500	306.59
24	5000	317.86
24	5000	293.99
24	5000	316.19
24	5000	316.9
24	5000	299.38
24	5000	295.45
24	5000	339.13
24	5000	328.92
24	5000	297.73
7	10000	150.4
7	10000	157.76
7	10000	133.73
7	10000	130.16
7	10000	116.03
7	10000	68.053
7	10000	130.69
7	10000	124.92
7	10000	139.93
7	10000	59.638
7	10000	153.27
7	2500	22.261
7	2500	0
7	2500	13.681
7	2500	32.422
7	2500	0
7	2500	0
7	2500	39.4
7	2500	47.344
7	2500	48.949
7	2500	33.693
7	5000	23.149
7	5000	87.439
7	5000	76.596
7	5000	76.118
7	5000	88.239
7	5000	61.688
7	5000	107.08
7	5000	155.85
7	5000	132.26
7	5000	34.864
7	5000	58.184
7	5000	86.559
7	5000	80.607
7	5000	35.756
10	10000	157.45
10	10000	210.77
10	10000	188.19
10	1250	0
10	1250	0
10	1250	0
10	1250	22.976
10	1250	13.664
10	1250	0
10	1250	15.448
10	2500	35.948
10	2500	24.931
10	2500	0
10	5000	119.03
10	5000	80.66
10	5000	105.96
10	5000	110.33
14	10000	243.75
14	10000	252.96
14	10000	251.64
14	10000	246.48
14	10000	242
14	10000	251.24
14	10000	249.95
14	1250	26.723
14	1250	22.01
14	1250	39.306
14	1250	0
14	2500	53.176
14	2500	71.955
14	2500	102.11
14	2500	34.887
14	5000	151.02
14	5000	204.56
14	5000	192.88
14	5000	207.02
21	10000	293.33
21	10000	298.33
21	10000	281.8
21	10000	283.18
21	10000	281.09
21	1250	170.49
21	1250	91.37
21	1250	189.73
21	2500	240.99
21	2500	223.09
21	2500	249.12
21	2500	257.57
21	2500	195.79
21	2500	259.46
21	2500	250.14
21	5000	293.8
21	5000	271.41
21	5000	278.48
16	10000	271.76
16	10000	238.77
16	10000	255.95
16	10000	248.56
16	10000	244.27
16	10000	262.91
16	10000	241.96
16	10000	249.23
16	1250	140.95
16	1250	17.69
16	1250	0
16	1250	31.219
16	1250	103.73
16	1250	15.18
16	1250	49.759
16	1250	34.44
16	2500	175.37
16	2500	183.15
16	2500	178.33
16	2500	174.05
16	2500	193.5
16	2500	181.58
16	5000	252.58
16	5000	245.89
16	5000	247.94
16	5000	243.86
16	5000	253.89
16	5000	227.44
16	5000	239.38
16	5000	271.65
3	5000	79.248
3	5000	43.986
3	5000	0
3	5000	124.71
3	5000	42.631
3	5000	56.206
3	5000	59.361
4	10000	84.917
4	10000	129.88
4	10000	178.09
4	10000	136.54
4	10000	144.07
4	10000	137.12
4	10000	174
4	5000	117.97
4	5000	0
4	5000	82.004
4	5000	16.489
4	5000	109.43
4	5000	108.03
4	5000	116.78
4	5000	80.904
5	10000	110.14
5	10000	86.97
5	10000	69.47
5	10000	57.974
5	10000	70.441
5	10000	87.155
5	10000	70.8
5	10000	46.487
5	10000	88.422
5	10000	0
5	10000	89.516
5	5000	41.957
5	5000	27.938
5	5000	0
5	5000	66.639
5	5000	59.249
5	5000	57.178
5	5000	67.156
5	5000	44.465
18	10000	266.47
18	10000	260.98
18	10000	247.21
18	10000	270.35
18	10000	267.27
18	10000	260.56
18	10000	252.04
18	10000	271.9
18	10000	263.74
18	10000	268.79
18	10000	245.18
18	10000	257.53
18	10000	268.17
18	1250	106.31
18	1250	24.748
18	1250	36.493
18	1250	0
18	1250	131.81
18	1250	42.838
18	1250	165.02
18	1250	57.242
18	1250	15.827
18	1250	0
18	1250	166.53
18	1250	36.176
18	1250	74.789
18	1250	177.55
18	1250	158
18	2500	212.71
18	2500	220.79
18	2500	218.35
18	2500	209.05
18	2500	228.51
18	2500	203.66
18	2500	228.07
18	2500	210.2
18	2500	224.46
18	2500	214.27
18	2500	221.26
18	5000	254.15
18	5000	245.8
18	5000	255.76
18	5000	252.7
18	5000	274.92
18	5000	255.87
18	5000	270.22
18	5000	255.47
18	5000	266.76
18	5000	260.23
18	5000	259.2
18	5000	275.07
18	5000	261.25
18	5000	256.8
4	2500	48.293
4	2500	22.106
4	2500	19.963
4	2500	86.986
4	2500	73.171
5	1250	21.181
5	1250	0
5	1250	0
5	1250	0
5	2500	12.816
5	2500	38.687
5	2500	40.959
5	2500	35.181
5	2500	0
5	2500	22.703
5	2500	37.97
5	2500	23.433
5	2500	32.787
5	2500	0
16	10000	209.93
16	10000	256.26
16	10000	248.09
16	1250	0
16	1250	13.797
16	1250	27.08
16	1250	20.82
16	2500	38.376
16	2500	35.62
16	2500	189.99
16	2500	59.653
16	2500	176.75
16	2500	162.96
16	5000	218.56
16	5000	247.03
16	5000	216.99
16	5000	253.51
21	1250	215.14
21	1250	194.76
21	1250	190.23
21	1250	0
21	1250	217.28
21	1250	201
21	1250	174.23
21	1250	218.05
21	2500	281.14
21	2500	247.07
21	2500	259.33
21	2500	204.32
21	5000	257.97
21	5000	294.49
21	5000	310.4
21	5000	312.79
21	5000	295.2
21	5000	298.23
21	5000	318.46
21	5000	313.08
24	10000	336.87
24	10000	315.45
24	10000	278.66
24	10000	322.78
24	10000	297.31
24	10000	326.34
24	10000	284.92
24	10000	311.58
24	10000	283.14
24	10000	306.98
24	10000	337.68
24	10000	343.56
24	1250	267.93
24	1250	217.79
24	1250	308.06
24	1250	314.68
24	1250	260.16
24	1250	197.76
24	1250	318.54
24	1250	220.15
24	1250	297.67
24	1250	297.91
24	1250	295.74
24	1250	261.95
24	2500	314.42
24	2500	296.07
24	2500	268.21
24	2500	306.33
24	2500	297.18
24	2500	249.81
24	2500	311.18
24	2500	289.13
24	2500	295.56
24	2500	289.36
24	2500	287.97
24	2500	309.52
24	5000	299.25
24	5000	320.25
24	5000	365.28
24	5000	317.83
24	5000	316.42
24	5000	316.31
24	5000	329.95
24	5000	313.92
24	5000	302.09
24	5000	330.32
24	5000	301.08
24	5000	303.35
10	10000	74.826
10	10000	204.97
10	10000	232.37
10	10000	179.74
10	10000	196.14
10	10000	225.06
10	10000	185.28
10	10000	210.5
10	10000	229.41
10	10000	161.45
10	10000	211.83
10	10000	132.5
10	10000	197.02
10	10000	168.1
10	10000	211.15
10	10000	196.5
10	10000	208.56
10	10000	200.11
10	10000	209.79
10	2500	0
10	2500	17.348
10	2500	18.144
10	2500	0
10	2500	10.559
10	2500	0
10	2500	0
10	2500	32.316
10	2500	38.815
10	2500	0
10	2500	0
10	2500	9.615
10	2500	0
10	2500	15.282
10	2500	22.194
10	2500	49.81
10	2500	0
10	2500	0
10	2500	0
10	2500	28.149
10	5000	68.449
10	5000	133.06
10	5000	105.61
10	5000	97.061
10	5000	83.078
10	5000	96.022
10	5000	34.803
10	5000	30.593
10	5000	121.88
10	5000	88.022
10	5000	72.476
10	5000	52.233
10	5000	0
10	5000	88.457
10	5000	0
10	5000	45.387
12	10000	203.17
12	10000	231.25
12	10000	251.84
12	10000	238.7
12	10000	236.72
12	10000	249.12
12	10000	238.45
12	10000	238.88
12	10000	226
12	10000	185.71
12	10000	240.87
12	10000	217.51
12	10000	245.97
12	10000	245.13
12	10000	258.64
12	10000	229.35
12	10000	230.18
12	10000	241.94
12	1250	27.324
12	1250	24.268
12	1250	21.364
12	1250	0
12	1250	0
12	1250	0
12	1250	57.996
12	1250	36.652
12	1250	0
12	1250	0
12	1250	25.449
12	1250	26.502
12	2500	29.574
12	2500	64.122
12	2500	43.939
12	2500	44.79
12	2500	0
12	2500	0
12	2500	29.749
12	2500	26.148
12	2500	0
12	2500	17.414
12	2500	27.04
12	2500	20.111
12	2500	39.195
12	2500	14.41
12	2500	0
12	2500	0
12	2500	0
12	2500	13.685
12	2500	0
12	2500	45.999
12	2500	0
12	2500	56.278
12	2500	13.054
12	5000	97.519
12	5000	190.26
12	5000	162.25
12	5000	176.24
12	5000	115.37
12	5000	146.86
12	5000	209.72
12	5000	160.76
12	5000	232.53
12	5000	120.87
12	5000	169.9
12	5000	136.21
12	5000	160.54
12	5000	174.22
12	5000	170.49
14	10000	238.39
14	10000	261.9
14	10000	237.74
14	10000	268.79
14	10000	279.22
14	10000	269.11
14	10000	259.61
14	10000	224.59
14	1250	52.834
14	1250	14.324
14	1250	0
14	1250	8.5761
14	2500	0
14	2500	42.622
14	2500	139.33
14	2500	103.91
14	2500	117.91
14	2500	87.299
14	2500	98.041
14	2500	77.737
14	2500	0
14	2500	56.338
14	2500	123.82
14	2500	102.97
14	2500	115.01
14	2500	0
14	2500	137.84
14	5000	227.03
14	5000	219.96
14	5000	239.81
14	5000	256.28
14	5000	219.92
14	5000	228.18
14	5000	243.33
14	5000	204.99
14	5000	252.94
14	5000	132.8
14	5000	230.77
14	5000	230.19
14	5000	221.73
14	5000	236.68
14	5000	250.48
14	5000	225.32
14	5000	206.34
16	10000	240.33
16	10000	270.78
16	10000	250.67
16	10000	233.63
16	10000	242.64
16	10000	228.76
16	2500	150.87
16	2500	61.05
16	2500	154.91
16	2500	154.79
16	2500	23.76
16	2500	172.41
16	5000	219.4
16	5000	215.02
16	5000	232.85
16	5000	187.02
16	5000	229.39
16	5000	205.86
16	5000	222.99
18	10000	275.46
18	10000	298.07
18	10000	235.99
18	10000	252.81
18	10000	280.88
18	10000	249.11
18	10000	283.51
18	10000	289.6
18	2500	219.18
18	2500	174.52
18	2500	227.15
18	2500	110.1
18	2500	199.93
18	2500	196.76
18	2500	201.07
18	2500	195.47
18	5000	260.46
18	5000	243.72
18	5000	222.41
18	5000	253.43
18	5000	273.32
18	5000	256.29
18	5000	255.18
18	5000	236.79
4	5000	0
4	5000	25.114
4	5000	129.59
4	5000	0
5	10000	63.613
5	5000	24.01
5	5000	0
5	5000	0
7	10000	133.97
7	10000	152.57
7	10000	161.47
7	10000	133.96
7	10000	95.305
7	10000	154.93
7	10000	132.15
7	2500	0
7	2500	15.321
7	2500	0
7	2500	0
7	2500	0
7	2500	37.385
7	2500	29.787
7	2500	25.423
7	2500	0
7	2500	19.535
7	2500	0
7	2500	30.977
7	5000	10.867
7	5000	30.544
7	5000	51.095
7	5000	20.866
7	5000	41.022
7	5000	50.522
7	5000	24.377
7	5000	28.097
7	5000	0
24	1250	208.04
24	1250	297.22
24	1250	287.93
24	1250	230.74
24	1250	232.59
24	1250	195.95
24	1250	263.81
24	1250	272.98
24	1250	318.96
24	1250	225.15
3	10000	94.111
3	10000	162.36
3	10000	124.84
3	10000	160.19
3	10000	132.53
3	10000	101.46
3	1250	15.969
3	1250	36.233
3	1250	32.898
3	1250	0
3	2500	38.73
3	2500	30.088
3	2500	36.398
3	2500	16.35
3	2500	28.459
3	2500	0
3	2500	0
3	2500	54.251
3	2500	63.809
3	5000	86.071
3	5000	0
3	5000	62.721
4	1250	29.835
4	1250	0
4	1250	42.864
4	1250	20.851
4	1250	32.107
7	1250	32.154
7	1250	0
7	1250	31.121
7	1250	0
7	1250	23.49

## Sheet: Figure2g
Resolution A			Resolution B			Resolution C
x_data_s	y_data_s		x_data_s	y_data_s		x_data_s	y_data_s
0.01	0		0.01	0		0.01	0
0.0168827	0		0.0170259	0		0.0165365	0
0.0237653	0		0.0240517	0		0.0230729	0
0.030648	0		0.0310776	0		0.0296094	0
0.0375306	0		0.0381035	0		0.0361458	0
0.0444133	0		0.0451294	0		0.0426823	0
0.051296	0		0.0521552	0		0.0492187	0
0.0581786	2.25128e-290		0.0591811	0		0.0557552	0
0.0650613	8.24904e-218		0.066207	1.02861e-251		0.0622916	0
0.0719439	2.03003e-156		0.0732328	5.14982e-173		0.0688281	0
0.0788266	3.06061e-106		0.0802587	6.80062e-112		0.0753646	0
0.0857093	2.75955e-67		0.0872846	2.72611e-68		0.081901	1.90264e-284
0.0925919	1.55367e-39		0.0943104	4.02964e-41		0.0884375	1.10842e-177
0.0994746	8.17896e-23		0.101336	1.38542e-24		0.0949739	4.26809e-105
0.106357	1.26995e-12		0.108362	1.04623e-13		0.10151	1.46604e-59
0.11324	1.08686e-06		0.115388	5.80933e-07		0.108047	2.45067e-32
0.120123	0.000572121		0.122414	3.09958e-05		0.114583	1.67518e-15
0.121209	0.00320642		0.123523	0.000564384		0.12112	5.33907e-06
0.122296	0.0117756		0.124633	0.00490526		0.127656	0.0945587
0.123383	0.0298235		0.125742	0.0226792		0.128	0.124006
0.12447	0.0558865		0.126851	0.0615783		0.128344	0.159471
0.125556	0.0922771		0.127961	0.109921		0.128688	0.201217
0.126643	0.141891		0.12907	0.169561		0.129033	0.249268
0.12773	0.204696		0.130179	0.24425		0.129377	0.303336
0.128816	0.279078		0.131289	0.330809		0.129721	0.362846
0.129903	0.362147		0.132398	0.42402		0.130065	0.426855
0.13099	0.450168		0.133507	0.517511		0.130409	0.494153
0.132077	0.540876		0.134617	0.604854		0.130753	0.563259
0.133163	0.630741		0.135726	0.680714		0.131097	0.632504
0.13425	0.718696		0.136835	0.741278		0.131441	0.700123
0.135337	0.80114		0.137945	0.775905		0.131785	0.764287
0.136424	0.871786		0.139054	0.844585		0.132129	0.823288
0.13751	0.927997		0.140163	0.912187		0.132474	0.875537
0.138597	0.968316		0.141273	0.961273		0.132818	0.919713
0.139684	0.992217		0.142382	0.990507		0.133162	0.954717
0.140771	1		0.143492	1		0.133506	0.97995
0.140771	1		0.143492	1		0.13385	0.995039
0.185993	0.328918		0.150609	0.762775		0.134194	1
0.231216	0.28639		0.157727	0.437547		0.134194	1
0.276438	0.268077		0.164845	0.290459		0.136592	0.840685
0.321661	0.260037		0.171963	0.26297		0.138991	0.557581
0.366884	0.253085		0.179081	0.240267		0.141389	0.25831
0.412106	0.248006		0.186198	0.220905		0.143787	0.0906426
0.457329	0.244908		0.193316	0.206301		0.146185	0.0304205
0.502551	0.238465		0.200434	0.197303		0.148584	0.0136505
0.547774	0.236005		0.207552	0.190891		0.150982	0.00617806
0.592997	0.236274		0.21467	0.182884		0.15338	0.00293817
0.638219	0.235729		0.221787	0.17734		0.155779	0.00148729
0.683442	0.234849		0.228905	0.171884		0.158177	0.00079828
0.728664	0.234619		0.236023	0.166401		0.160575	0.000452923
0.773887	0.233921		0.243141	0.16204		0.162973	0.000271186
0.81911	0.233644		0.250259	0.159008		0.165372	0.00017108
0.864332	0.231349		0.257376	0.156235		0.16777	0.000112937
0.909555	0.229771		0.264494	0.15158		0.170168	7.71721e-05
0.954777	0.226264		0.271612	0.149885		0.172567	5.4268e-05
1	0.225112		0.27873	0.146624		0.174965	3.91102e-05
			0.323809	0.13545		0.177363	2.87992e-05
			0.368889	0.126325		0.179761	2.16129e-05
			0.413968	0.122632		0.22533	0.000116725
			0.459047	0.114769		0.270899	7.05798e-05
			0.504127	0.113673		0.316468	4.56049e-05
			0.549206	0.112989		0.362037	3.99294e-05
			0.594285	0.113539		0.407606	3.15852e-05
			0.639365	0.110528		0.453174	2.83928e-05
			0.684444	0.109879		0.498743	2.64388e-05
			0.729524	0.109373		0.544312	2.49748e-05
			0.774603	0.108972		0.589881	2.44882e-05
			0.819682	0.107769		0.63545	2.25289e-05
			0.864762	0.106702		0.681018	2.19498e-05
			0.909841	0.106162		0.726587	2.16698e-05
			0.954921	0.10667		0.772156	2.10425e-05
			1	0.105945		0.817725	2.03897e-05
						0.863294	1.90995e-05
						0.908862	1.75e-05
						0.954431	1.55458e-05
						1	1.31068e-05

## Sheet: Figure2h
Resolution A			Resolution B			Resolution C
x_data_Rc	y_data_Rc		x_data_Rc	y_data_Rc		x_data_Rc	y_data_Rc
25	0.230928		25	0.07413		25	1.71838e-05
39.4726	0.238511		40.1434	0.109606		37.2661	2.23354e-05
53.9452	0.245135		55.2868	0.118894		49.5322	3.02703e-05
68.4178	0.254902		70.4302	0.128512		61.7983	3.75348e-05
82.8904	0.264212		85.5736	0.139646		74.0644	4.49701e-05
97.363	0.276496		97.529	0.148292		86.3306	6.99913e-05
111.836	0.290353		109.484	0.159156		98.5967	9.04959e-05
126.308	0.306731		121.44	0.175714		110.863	0.000144946
140.781	0.330879		133.395	0.197245		123.129	0.00017777
155.253	0.358324		145.35	0.216956		135.395	0.00037162
169.726	0.397561		157.306	0.24755		147.661	0.000595695
184.199	0.449772		169.261	0.288019		159.927	0.00139141
198.671	0.542195		181.216	0.341738		172.193	0.00342174
213.144	0.658982		193.172	0.417699		184.459	0.0105075
227.616	0.746606		205.127	0.528973		196.726	0.0474252
242.089	0.816514		217.082	0.648446		199.956	0.0732225
256.562	0.884594		229.038	0.735726		203.186	0.11216
271.034	0.946881		240.993	0.787764		206.416	0.168197
285.507	0.98648		252.949	0.816521		209.646	0.244015
299.98	1		264.904	0.825998		212.877	0.337832
299.98	1		276.859	0.836826		216.107	0.440811
302.612	0.999658		288.815	0.884552		219.337	0.534673
305.245	0.998318		300.77	0.954048		222.567	0.613099
307.877	0.996282		312.725	1		225.797	0.684376
310.51	0.99383		312.725	1		229.028	0.747721
313.143	0.991186		314.687	0.998751		232.258	0.80334
315.775	0.988525		316.649	0.995429		235.488	0.851433
318.408	0.985976		318.611	0.990776		238.718	0.892152
321.041	0.983632		320.573	0.985802		241.949	0.925901
323.673	0.981557		322.534	0.980864		245.179	0.953047
326.306	0.979787		324.496	0.976053		248.409	0.973684
328.939	0.978337		326.458	0.971439		251.639	0.988197
331.571	0.977206		328.42	0.967078		254.869	0.997003
334.204	0.976377		330.382	0.963009		258.1	1
336.837	0.975821		332.344	0.95926		258.1	1
339.469	0.975499		334.305	0.955849		262.936	0.993478
342.102	0.975361		336.267	0.952784		267.773	0.975563
344.735	0.975339		338.229	0.950064		272.61	0.949957
347.367	0.975339		340.191	0.947685		277.447	0.920672
350	0.975339		342.153	0.945634		282.284	0.891877
			344.115	0.943893		287.121	0.86729
			346.076	0.942437		291.958	0.847264
			348.038	0.941245		296.794	0.831265
			350	0.940302		301.631	0.819199
						306.468	0.810817
						311.305	0.807266
						316.142	0.810592
						320.979	0.820264
						325.816	0.826483
						330.653	0.826684
						335.489	0.825891
						340.326	0.830801
						345.163	0.860901
						350	0.857888

## Sheet: Figure2i
Resolution A			Resolution B			Resolution C
x_data_gamma	y_data_gamma		x_data_gamma	y_data_gamma		x_data_gamma	y_data_gamma
0.01	1		0.01	1		0.01	0.717142
0.0105121	1		0.01	1		0.0349559	0.717854
0.0110242	1		0.325263	0.937232		0.0599118	0.718565
0.0115363	1		0.640526	0.93408		0.0848678	0.719276
0.0120485	1		0.955789	0.930846		0.109824	0.719985
0.0125606	1		1.27105	0.927533		0.13478	0.720694
0.0130727	1		1.58632	0.924141		0.159736	0.721401
0.0135848	1		1.90158	0.920672		0.184691	0.722108
0.0140969	1		2.21684	0.917129		0.209647	0.722814
0.014609	1		2.53211	0.913511		0.234603	0.724493
0.0151212	1		2.84737	0.909822		0.259559	0.734539
0.0156333	1		3.16263	0.906063		0.284515	0.750181
0.0161454	1		3.47789	0.902234		0.309471	0.771408
0.0166575	1		3.79316	0.898339		0.334427	0.79898
0.0171696	1		4.10842	0.894378		0.359383	0.832613
0.0176817	1		4.42368	0.890353		0.384339	0.8724
0.0181939	1		4.73895	0.886266		0.409295	0.917499
0.018706	1		5.05421	0.882119		0.434251	0.959428
0.0192181	1		5.36947	0.877913		0.459207	0.989127
0.0197302	1		5.68474	0.873649		0.484162	1
0.0197302	1		6	0.869331		0.484162	1
0.334481	0.975339					0.77447	0.824389
0.649232	0.975339					1.06478	0.826929
0.963983	0.975339					1.35508	0.826267
1.27873	0.975339					1.64539	0.825891
1.59349	0.975339					1.9357	0.826422
1.90824	0.975339					2.22601	0.828469
2.22299	0.975339					2.51631	0.831651
2.53774	0.975339					2.80662	0.835525
2.85249	0.975339					3.09693	0.839783
3.16724	0.975339					3.38723	0.84422
3.48199	0.975339					3.67754	0.848697
3.79674	0.975339					3.96785	0.853121
4.11149	0.975339					4.25816	0.857423
4.42624	0.975339					4.54846	0.861541
4.741	0.975339					4.83877	0.865438
5.05575	0.975339					5.12908	0.869133
5.3705	0.975339					5.41939	0.872642
5.68525	0.975339					5.70969	0.875982
6	0.975339					6	0.879166

## Sheet: Figure2j
Resolution A			Resolution B			Resolution C
x_data_Q	y_data_Q		x_data_Q	y_data_Q		x_data_Q	y_data_Q
0.01	0		0.01	0		0.01	0
0.0468243	0		0.0449882	0		0.0560848	0
0.0836485	0		0.0799765	0		0.10217	0
0.120473	0		0.114965	0		0.148254	0
0.157297	2.36341e-219		0.149953	0		0.194339	1.60992e-87
0.194121	8.58253e-18		0.184941	4.38279e-78		0.240424	2.07628e-33
0.230946	3.99524e-05		0.219929	8.71477e-07		0.286509	1.4019e-27
0.26777	0.000175147		0.254918	3.7869e-06		0.332593	3.73418e-19
0.304594	0.00165675		0.289906	6.15766e-05		0.378678	1.97805e-13
0.341418	0.0136149		0.324894	0.00146246		0.424763	9.08435e-11
0.378243	0.0466179		0.359882	0.0128727		0.470848	3.51151e-09
0.415067	0.0840817		0.394871	0.0328191		0.516933	4.93396e-08
0.451891	0.119551		0.429859	0.0510214		0.563017	1.37888e-06
0.465543	0.131949		0.464847	0.0635717		0.609102	0.0687115
0.479194	0.143598		0.499835	0.070613		0.623647	0.414182
0.492845	0.154313		0.534824	0.0712971		0.638191	0.852288
0.506497	0.163959		0.54219	0.101895		0.652735	0.849059
0.520148	0.172455		0.549556	0.146462		0.66728	0.825937
0.533799	0.179783		0.556921	0.210149		0.681824	0.826887
0.547451	0.185985		0.564287	0.297471		0.696368	0.823088
0.561102	0.239822		0.571653	0.410583		0.710913	0.810425
0.574753	0.410866		0.579019	0.546229		0.725457	0.807781
0.588405	0.648218		0.586385	0.692432		0.740002	0.814962
0.602056	0.885172		0.593751	0.826799		0.754546	0.827378
0.615707	0.975339		0.601117	0.918737		0.76909	0.843872
0.629359	0.975379		0.608483	0.940917		0.783635	0.863935
0.64301	0.976381		0.615849	0.943643		0.798179	0.887454
0.656662	0.979344		0.623214	0.947606		0.812723	0.913805
0.670313	0.984469		0.63058	0.95295		0.827268	0.940337
0.683964	0.991108		0.637946	0.959702		0.841812	0.964263
0.697616	0.997422		0.645312	0.967768		0.856357	0.983351
0.711267	1		0.652678	0.976903		0.870901	0.995732
0.711267	1		0.660044	0.986666		0.885445	1
0.726463	0.997918		0.66741	0.995931		0.885445	1
0.741659	0.991034		0.674776	1		0.891474	0.999252
0.756855	0.980425		0.674776	1		0.897503	0.997065
0.772051	0.967142		0.691892	0.976886		0.903531	0.993469
0.787247	0.951832		0.709009	0.939487		0.90956	0.988481
0.802443	0.934772		0.726125	0.902447		0.915589	0.982098
0.817639	0.916047		0.743242	0.870858		0.921617	0.974333
0.832835	0.895762		0.760358	0.847669		0.927646	0.965043
0.84803	0.875414		0.777475	0.834236		0.933675	0.954159
0.863226	0.855706		0.794591	0.828476		0.939703	0.941587
0.878422	0.836568		0.811708	0.826288		0.945732	0.92724
0.893618	0.817759		0.828825	0.82445		0.951761	0.911017
0.908814	0.799062		0.845941	0.821073		0.957789	0.892777
0.92401	0.780139		0.863058	0.815195		0.963818	0.872208
0.939206	0.760609		0.880174	0.806238		0.969847	0.848907
0.954402	0.739843		0.897291	0.794155		0.975875	0.822293
0.969598	0.716604		0.914407	0.779337		0.981904	0.791369
0.984794	0.68774		0.931524	0.760352		0.987933	0.754163
0.99999	0.622292		0.94864	0.735559		0.993961	0.705795
			0.965757	0.702879		0.99999	0.580019
			0.982873	0.657171
			0.99999	0.499714

## Sheet: Figure3e
Design 1			Design 2			Design 3
x_data_s	y_data_s		x_data_s	y_data_s		x_data_s	y_data_s
0.01	0		0.01	0		0.01	0
0.0168827	0		0.016097	0		0.0178274	0
0.0237653	0		0.0221939	0		0.0256548	0
0.030648	0		0.0282909	0		0.0334822	0
0.0375306	0		0.0343878	0		0.0413096	0
0.0444133	0		0.0404848	0		0.049137	0
0.051296	0		0.0465817	0		0.0569644	0
0.0581786	2.25128e-290		0.0526787	0		0.0647918	0
0.0650613	8.24904e-218		0.0587756	0		0.0726192	0
0.0719439	2.03003e-156		0.0648726	0		0.0804466	1.13862e-287
0.0788266	3.06061e-106		0.0709695	3.95658e-239		0.088274	1.71461e-220
0.0857093	2.75955e-67		0.0770665	2.27385e-178		0.0961015	7.36049e-165
0.0925919	1.55367e-39		0.0831634	7.43014e-127		0.103929	2.05845e-119
0.0994746	8.17896e-23		0.0892604	1.21309e-84		0.111756	5.87071e-83
0.106357	1.26995e-12		0.0953573	1.15605e-51		0.119584	1.89758e-54
0.11324	1.08686e-06		0.101454	8.72728e-28		0.127411	5.88347e-33
0.120123	0.000572121		0.107551	7.42079e-13		0.135238	1.22318e-17
0.121209	0.00320642		0.113648	9.18671e-06		0.143066	1.07666e-07
0.122296	0.0117756		0.119745	0.057622		0.150893	0.0249777
0.123383	0.0298235		0.120066	0.0773653		0.151305	0.0370197
0.12447	0.0558865		0.120387	0.102199		0.151717	0.0535802
0.125556	0.0922771		0.120708	0.132827		0.152129	0.0757509
0.126643	0.141891		0.121029	0.16986		0.152541	0.104642
0.12773	0.204696		0.12135	0.213735		0.152953	0.14128
0.128816	0.279078		0.121671	0.264646		0.153365	0.18648
0.129903	0.362147		0.121992	0.322452		0.153777	0.240706
0.13099	0.450168		0.122313	0.386637		0.154189	0.303924
0.132077	0.540876		0.122634	0.456244		0.154601	0.375482
0.133163	0.630741		0.122954	0.529849		0.155013	0.454028
0.13425	0.718696		0.123275	0.605636		0.155425	0.537489
0.135337	0.80114		0.123596	0.681327		0.155837	0.623114
0.136424	0.871786		0.123917	0.754486		0.156249	0.707635
0.13751	0.927997		0.124238	0.822393		0.156661	0.787433
0.138597	0.968316		0.124559	0.882408		0.157073	0.858824
0.139684	0.992217		0.12488	0.932045		0.157485	0.918341
0.140771	1		0.125201	0.969178		0.157897	0.96301
0.140771	1		0.125522	0.992131		0.158309	0.990673
0.185993	0.328918		0.125843	1		0.158721	1
0.231216	0.28639		0.125843	1		0.158721	1
0.276438	0.268077		0.128264	0.644939		0.161051	0.748497
0.321661	0.260037		0.130686	0.179469		0.163382	0.324764
0.366884	0.253085		0.133107	0.0370733		0.165712	0.0859349
0.412106	0.248006		0.135529	0.00874934		0.168042	0.0145755
0.457329	0.244908		0.13795	0.00190769		0.170373	0.00166327
0.502551	0.238465		0.140372	0.000194092		0.172703	0.000133802
0.547774	0.236005		0.142793	9.03623e-06		0.175034	8.04132e-06
0.592997	0.236274		0.145214	1.95566e-07		0.177364	3.8536e-07
0.638219	0.235729		0.147636	1.99894e-09		0.179694	1.50077e-08
0.683442	0.234849		0.150057	9.80394e-12		0.182025	3.68298e-10
0.728664	0.234619		0.152479	6.33864e-15		0.184355	4.92478e-12
0.773887	0.233921		0.1549	1.53635e-19		0.186686	3.3749e-14
0.81911	0.233644		0.157322	1.43143e-25		0.189016	3.75397e-17
0.864332	0.231349		0.159743	8.14276e-33		0.191346	3.63795e-21
0.909555	0.229771		0.162165	3.07114e-41		0.193677	4.45336e-26
0.954777	0.226264		0.164586	8.24512e-51		0.196007	1.18235e-31
1	0.225112		0.167008	4.71043e-61		0.198338	1.00556e-37
			0.169429	1.0288e-71		0.200668	6.7727e-43
			0.17185	1.30743e-82		0.202999	2.80249e-48
			0.217859	8.0012e-13		0.247276	8.03683e-59
			0.263867	8.27407e-15		0.291554	1.62875e-90
			0.309875	4.49873e-16		0.335832	1.49123e-114
			0.355884	5.79557e-17		0.38011	2.84128e-133
			0.401892	1.24306e-17		0.424388	3.42186e-148
			0.4479	3.69841e-18		0.468666	2.46375e-160
			0.493909	1.37519e-18		0.512944	2.11733e-170
			0.539917	5.9935e-19		0.557221	7.06537e-179
			0.585925	2.93688e-19		0.601499	4.10657e-186
			0.631934	1.57293e-19		0.645777	2.31456e-192
			0.677942	9.02678e-20		0.690055	8.17183e-198
			0.72395	5.47166e-20		0.734333	1.29633e-202
			0.769958	3.4659e-20		0.778611	7.14578e-207
			0.815967	2.27566e-20		0.822889	1.1187e-210
			0.861975	1.53968e-20		0.867166	4.23567e-214
			0.907983	1.06783e-20		0.911444	3.40871e-217
			0.953992	7.56376e-21		0.955722	5.24665e-220
			1	5.45402e-21		1	1.41689e-222

## Sheet: Figure3f
Design 1			Design 2			Design 3
x_data_Rc	y_data_Rc		x_data_Rc	y_data_Rc		x_data_Rc	y_data_Rc
25	0.230928		25	0		25	0
39.4726	0.238511		37.2135	0		37.4038	0
53.9452	0.245135		49.4269	0		49.8076	0
68.4178	0.254902		61.6404	0		62.2114	0
82.8904	0.264212		73.8538	0		74.6152	0
97.363	0.276496		86.0673	0		87.0189	0
111.836	0.290353		98.2807	0		99.4227	0
126.308	0.306731		110.494	0		111.827	0
140.781	0.330879		122.708	0		124.23	0
155.253	0.358324		134.921	0		136.634	0
169.726	0.397561		147.135	0		149.038	0
184.199	0.449772		159.348	0		161.442	0
198.671	0.542195		171.561	0		173.845	0
213.144	0.658982		183.775	2.2164e-294		186.249	1.12281e-284
227.616	0.746606		195.988	2.8966e-200		198.653	5.26275e-190
242.089	0.816514		208.202	5.28419e-125		211.057	7.62291e-123
256.562	0.884594		220.415	1.81267e-79		223.461	9.21948e-78
271.034	0.946881		232.629	3.25344e-42		235.864	7.42896e-40
285.507	0.98648		244.842	2.14091e-14		248.268	4.75298e-13
299.98	1		245.485	3.03404e-13		248.921	6.56528e-12
299.98	1		246.128	3.95633e-12		249.574	7.90897e-11
302.612	0.999658		246.771	4.73557e-11		250.227	8.27095e-10
305.245	0.998318		247.413	5.18902e-10		250.879	7.48216e-09
307.877	0.996282		248.056	5.18964e-09		251.532	6.04836e-08
310.51	0.99383		248.699	4.72121e-08		252.185	4.42867e-07
313.143	0.991186		249.342	3.89256e-07		252.838	2.92925e-06
315.775	0.988525		249.985	2.896e-06		253.491	1.74438e-05
318.408	0.985976		250.628	1.93412e-05		254.144	9.31847e-05
321.041	0.983632		251.27	0.000115283		254.796	0.000444719
323.673	0.981557		251.913	0.000608978		255.449	0.00188692
326.306	0.979787		252.556	0.0028271		256.102	0.0070774
328.939	0.978337		253.199	0.0114169		256.755	0.0233075
331.571	0.977206		253.842	0.0396053		257.408	0.0668385
334.204	0.976377		254.484	0.116182		258.061	0.165197
336.837	0.975821		255.127	0.282567		258.713	0.347347
339.469	0.975499		255.77	0.555808		259.366	0.610826
342.102	0.975361		256.413	0.857472		260.019	0.878124
344.735	0.975339		257.056	1		260.672	1
347.367	0.975339		257.056	1		260.672	1
350	0.975339		257.313	0.974161		260.919	0.979897
			257.571	0.898943		261.167	0.920044
			257.828	0.783493		261.414	0.824839
			258.086	0.643241		261.662	0.703303
			258.343	0.496166		261.909	0.567783
			258.6	0.358708		262.157	0.431821
			258.858	0.242513		262.404	0.307699
			259.115	0.153178		262.652	0.20421
			259.373	0.0923058		262.899	0.125443
			259.63	0.0534969		263.146	0.0708788
			259.888	0.0298009		263.394	0.0366096
			260.145	0.0159476		263.641	0.0171847
			260.403	0.00819419		263.889	0.00729149
			260.66	0.00404042		264.136	0.00278319
			260.918	0.00191081		264.384	0.000951731
			261.175	0.000866208		264.631	0.000296549
			261.433	0.000376151		264.879	8.59765e-05
			261.69	0.000156364		265.126	2.31834e-05
			261.947	6.21757e-05		265.373	5.81199e-06
			266.839	2.63652e-15		270.075	4.66727e-17
			271.731	7.22184e-27		274.776	1.28862e-29
			276.623	2.36051e-40		279.478	2.56487e-44
			281.515	6.25051e-56		284.179	2.19803e-61
			286.406	8.67018e-74		288.881	4.4146e-81
			291.298	3.88923e-94		293.582	1.01801e-103
			296.19	2.8704e-117		298.284	1.17786e-129
			301.082	1.41708e-143		302.985	2.66407e-159
			305.974	2.05687e-173		307.687	4.1469e-193
			310.866	1.7923e-207		312.388	1.45719e-231
			315.757	7.95046e-247		317.09	3.69641e-275
			320.649	1.24197e-292		321.791	0
			325.541	0		326.493	0
			330.433	0		331.194	0
			335.325	0		335.896	0
			340.216	0		340.597	0
			345.108	0		345.299	0
			350	0		350	0

[truncated: 7 more sheets: Figure3g, Figure3h, Figure4a, Figure4b, Figure4c, Figure4d, Figure4e]
